# Supplementary material for: Virtual lesions in MEG reveal increasing vulnerability of the language network from early childhood through adolescence
Source: Nat Commun. 2023 Nov 11;14:7313. doi: 10.1038/s41467-023-43165-7 (PMC10640569; doi:10.1038/s41467-023-43165-7)
Supplement: Supplementary file 4 — Source Data [file 41467_2023_43165_MOESM4_ESM.xlsx]

## Sheet: Fig1
Age
Domain	Estimate	Lower CI	Upper CI
30	-0.193472	-0.269478	0.0750087
29.697	-0.192821	-0.269255	0.0508641
29.3939	-0.192098	-0.268721	0.0301728
29.0909	-0.191307	-0.271155	0.0100212
28.7879	-0.190457	-0.271156	-0.00327577
28.4848	-0.189552	-0.26908	-0.0118245
28.1818	-0.188598	-0.268318	-0.0130578
27.8788	-0.187602	-0.267713	-0.0127947
27.5758	-0.186568	-0.268039	-0.0121081
27.2727	-0.185505	-0.267558	-0.0116335
26.9697	-0.184417	-0.267558	-0.011237
26.6667	-0.183309	-0.267558	-0.0107289
26.3636	-0.18219	-0.267558	-0.0095262
26.0606	-0.181063	-0.267515	-0.00886619
25.7576	-0.179935	-0.267508	-0.00901103
25.4545	-0.178813	-0.267518	-0.00863643
25.1515	-0.177702	-0.267831	-0.00775572
24.8485	-0.176607	-0.268522	-0.00625265
24.5455	-0.175536	-0.269425	-0.00425163
24.2424	-0.174494	-0.269454	-0.00249184
23.9394	-0.173486	-0.269459	-0.00143777
23.6364	-0.17252	-0.268536	0.00059082
23.3333	-0.1716	-0.268014	0.00252149
23.0303	-0.170733	-0.268002	0.0049254
22.7273	-0.169925	-0.267999	0.0061631
22.4242	-0.169182	-0.267996	0.00917426
22.1212	-0.168509	-0.269269	0.0107864
21.8182	-0.167913	-0.269446	0.015647
21.5152	-0.1674	-0.269435	0.0190483
21.2121	-0.166975	-0.269809	0.0238913
20.9091	-0.166645	-0.270757	0.0296618
20.6061	-0.166415	-0.27125	0.0335051
20.303	-0.166292	-0.271283	0.0396767
20	-0.166282	-0.272132	0.045853
19.697	-0.166389	-0.272741	0.0516034
19.3939	-0.166622	-0.273605	0.056229
19.0909	-0.166984	-0.27363	0.0600202
18.7879	-0.167483	-0.273946	0.0635984
18.4848	-0.168124	-0.273898	0.0632546
18.1818	-0.168913	-0.275353	0.0655001
17.8788	-0.169857	-0.275915	0.0649425
17.5758	-0.170961	-0.276622	0.0640346
17.2727	-0.17223	-0.277485	0.0608849
16.9697	-0.173672	-0.277163	0.0579099
16.6667	-0.175292	-0.276516	0.0525662
16.3636	-0.177096	-0.278925	0.0458974
16.0606	-0.17909	-0.281579	0.0373049
15.7576	-0.18128	-0.284093	0.0286383
15.4545	-0.183672	-0.284344	0.0166923
15.1515	-0.186272	-0.286083	0.00289973
14.8485	-0.189085	-0.286923	-0.0123655
14.5455	-0.192113	-0.289154	-0.0248573
14.2424	-0.19535	-0.291144	-0.0382651
13.9394	-0.198791	-0.295784	-0.0489588
13.6364	-0.202431	-0.299723	-0.0598925
13.3333	-0.206266	-0.305756	-0.070751
13.0303	-0.21029	-0.314922	-0.0759877
12.7273	-0.214499	-0.32782	-0.0774783
12.4242	-0.218887	-0.340517	-0.0752267
12.1212	-0.22345	-0.360284	-0.0751165
11.8182	-0.228182	-0.384475	-0.0742997
11.5152	-0.233078	-0.405976	-0.0751251
11.2121	-0.238134	-0.430343	-0.0740584
10.9091	-0.243345	-0.460748	-0.0721933
10.6061	-0.248705	-0.492264	-0.0715562
10.303	-0.254209	-0.525038	-0.0732566
10	-0.259853	-0.560958	-0.074085
9.69697	-0.265632	-0.591876	-0.0752543
9.39394	-0.27154	-0.623342	-0.0760515
9.09091	-0.277572	-0.658565	-0.0775066
8.78788	-0.283725	-0.696681	-0.0787007
8.48485	-0.289991	-0.734686	-0.0817941
8.18182	-0.296368	-0.76295	-0.0846694
7.87879	-0.302849	-0.790706	-0.0847115
7.57576	-0.30943	-0.824038	-0.0893093
7.27273	-0.316105	-0.857202	-0.0925843
6.9697	-0.32287	-0.890178	-0.0936667
6.66667	-0.329719	-0.922816	-0.0940196
6.36364	-0.336649	-0.955161	-0.0998581
6.06061	-0.343653	-0.99607	-0.103561
5.75758	-0.350726	-1.01884	-0.108338
5.45455	-0.357865	-1.04901	-0.113187
5.15152	-0.365063	-1.07696	-0.117743
4.84848	-0.372316	-1.10811	-0.124745
4.54545	-0.379619	-1.12224	-0.131888
4.24242	-0.386966	-1.13795	-0.137724
3.93939	-0.394354	-1.15518	-0.139864
3.63636	-0.401776	-1.16696	-0.139843
3.33333	-0.409228	-1.16071	-0.140284
3.0303	-0.416704	-1.18836	-0.141102
2.72727	-0.424201	-1.1903	-0.146659
2.42424	-0.431712	-1.20369	-0.149783
2.12121	-0.439233	-1.21239	-0.149782
1.81818	-0.44676	-1.22418	-0.14978
1.51515	-0.454286	-1.22979	-0.149778
1.21212	-0.461807	-1.23973	-0.149971
0.909091	-0.469318	-1.25026	-0.149776
0.606061	-0.476814	-1.26472	-0.14012
0.30303	-0.484289	-1.29556	-0.127118
0	-0.49174	-1.32266	-0.124777

## Sheet: Fig2
Age
Domain	Estimate	Lower CI	Upper CI
30	-0.894526	-1.53965	-0.24774
29.697	-0.877355	-1.51747	-0.236385
29.3939	-0.861813	-1.50244	-0.229656
29.0909	-0.847853	-1.4877	-0.213564
28.7879	-0.835428	-1.46537	-0.196792
28.4848	-0.824492	-1.44441	-0.188136
28.1818	-0.814998	-1.43181	-0.181642
27.8788	-0.806899	-1.42854	-0.185659
27.5758	-0.80015	-1.41855	-0.174095
27.2727	-0.794702	-1.40519	-0.168963
26.9697	-0.790511	-1.39885	-0.17063
26.6667	-0.787528	-1.39543	-0.16205
26.3636	-0.785707	-1.39323	-0.154661
26.0606	-0.785002	-1.39209	-0.140529
25.7576	-0.785365	-1.39183	-0.138579
25.4545	-0.786751	-1.39318	-0.141092
25.1515	-0.789113	-1.39325	-0.137056
24.8485	-0.792404	-1.40013	-0.140593
24.5455	-0.796577	-1.4048	-0.149041
24.2424	-0.801585	-1.4107	-0.155653
23.9394	-0.807383	-1.41832	-0.155911
23.6364	-0.813923	-1.42602	-0.15619
23.3333	-0.821159	-1.43538	-0.160167
23.0303	-0.829044	-1.44121	-0.175928
22.7273	-0.837531	-1.44962	-0.187344
22.4242	-0.846575	-1.45649	-0.197332
22.1212	-0.856127	-1.46342	-0.209205
21.8182	-0.866142	-1.46984	-0.219104
21.5152	-0.876573	-1.48002	-0.23265
21.2121	-0.887373	-1.49181	-0.244142
20.9091	-0.898495	-1.50459	-0.256305
20.6061	-0.909894	-1.51514	-0.273299
20.303	-0.921521	-1.51926	-0.2899
20	-0.933332	-1.53424	-0.305563
19.697	-0.945278	-1.53988	-0.321432
19.3939	-0.957314	-1.54918	-0.343607
19.0909	-0.969392	-1.55872	-0.358558
18.7879	-0.981466	-1.57057	-0.376222
18.4848	-0.99349	-1.58674	-0.393459
18.1818	-1.00542	-1.59419	-0.410629
17.8788	-1.0172	-1.60601	-0.425474
17.5758	-1.02879	-1.61739	-0.435451
17.2727	-1.04015	-1.62929	-0.442419
16.9697	-1.05122	-1.64312	-0.457303
16.6667	-1.06196	-1.654	-0.471145
16.3636	-1.07232	-1.67313	-0.488198
16.0606	-1.08226	-1.68695	-0.50233
15.7576	-1.09173	-1.70036	-0.508394
15.4545	-1.10068	-1.70681	-0.513068
15.1515	-1.10907	-1.72074	-0.523157
14.8485	-1.11685	-1.73409	-0.528086
14.5455	-1.12399	-1.75243	-0.529616
14.2424	-1.13048	-1.76246	-0.537073
13.9394	-1.13632	-1.7727	-0.539761
13.6364	-1.14149	-1.77927	-0.541256
13.3333	-1.14598	-1.78524	-0.54338
13.0303	-1.14979	-1.79449	-0.546963
12.7273	-1.15291	-1.79671	-0.548811
12.4242	-1.15532	-1.79607	-0.557132
12.1212	-1.15703	-1.79494	-0.564246
11.8182	-1.15801	-1.7957	-0.567053
11.5152	-1.15826	-1.79761	-0.571819
11.2121	-1.15777	-1.79942	-0.57245
10.9091	-1.15653	-1.80652	-0.569156
10.6061	-1.15453	-1.80019	-0.572184
10.303	-1.15176	-1.79598	-0.572597
10	-1.14822	-1.79011	-0.567856
9.69697	-1.14389	-1.78242	-0.562651
9.39394	-1.13877	-1.76835	-0.551098
9.09091	-1.13284	-1.76077	-0.548285
8.78788	-1.1261	-1.75144	-0.543726
8.48485	-1.11854	-1.74045	-0.543407
8.18182	-1.11014	-1.72432	-0.539221
7.87879	-1.1009	-1.70614	-0.529153
7.57576	-1.09081	-1.69411	-0.523546
7.27273	-1.07986	-1.67945	-0.523781
6.9697	-1.06804	-1.66877	-0.523819
6.66667	-1.05535	-1.64628	-0.524175
6.36364	-1.04176	-1.6276	-0.523073
6.06061	-1.02728	-1.61753	-0.511707
5.75758	-1.0119	-1.59537	-0.495026
5.45455	-0.995594	-1.57489	-0.48586
5.15152	-0.978367	-1.55023	-0.476537
4.84848	-0.960207	-1.5238	-0.46191
4.54545	-0.941103	-1.50436	-0.447977
4.24242	-0.921047	-1.47337	-0.434421
3.93939	-0.90003	-1.44391	-0.4087
3.63636	-0.878042	-1.41542	-0.391948
3.33333	-0.855074	-1.3895	-0.373769
3.0303	-0.831117	-1.36014	-0.353643
2.72727	-0.806162	-1.33627	-0.33945
2.42424	-0.780199	-1.31285	-0.2957
2.12121	-0.753219	-1.2757	-0.269605
1.81818	-0.725213	-1.25464	-0.238196
1.51515	-0.696172	-1.23556	-0.215603
1.21212	-0.666086	-1.20456	-0.183557
0.909091	-0.634946	-1.17815	-0.149853
0.606061	-0.602744	-1.15138	-0.112336
0.30303	-0.569469	-1.14612	-0.0647541
0	-0.535112	-1.14346	-0.00871613

## Sheet: Fig4
Age
Domain	Estimate	Lower CI	Upper CI
30	-0.099281	-0.12948	0.0683979
29.697	-0.0992969	-0.130671	0.0526016
29.3939	-0.0993067	-0.131023	0.0377334
29.0909	-0.0993126	-0.132638	0.0256932
28.7879	-0.0993164	-0.132953	0.014865
28.4848	-0.0993201	-0.132706	0.00785311
28.1818	-0.0993258	-0.133773	0.00604359
27.8788	-0.0993354	-0.134201	0.00401632
27.5758	-0.0993509	-0.134935	0.00265222
27.2727	-0.0993742	-0.13466	0.00130894
26.9697	-0.0994075	-0.135482	0.000129597
26.6667	-0.0994526	-0.136454	-0.00136211
26.3636	-0.0995116	-0.138008	-0.00272894
26.0606	-0.0995865	-0.138524	-0.00408262
25.7576	-0.0996791	-0.138593	-0.00528975
25.4545	-0.0997916	-0.138715	-0.00663119
25.1515	-0.0999259	-0.139121	-0.00725102
24.8485	-0.100084	-0.139134	-0.00772491
24.5455	-0.100268	-0.138788	-0.00887593
24.2424	-0.100479	-0.13807	-0.00976034
23.9394	-0.100721	-0.13707	-0.0104712
23.6364	-0.100994	-0.137766	-0.0108807
23.3333	-0.101301	-0.136818	-0.0110221
23.0303	-0.101643	-0.136451	-0.0109474
22.7273	-0.102024	-0.136576	-0.0107744
22.4242	-0.102444	-0.136418	-0.00994772
22.1212	-0.102906	-0.136176	-0.00867216
21.8182	-0.103411	-0.136457	-0.00784867
21.5152	-0.103962	-0.137302	-0.00600887
21.2121	-0.104561	-0.137092	-0.00352842
20.9091	-0.105209	-0.136763	-0.00099143
20.6061	-0.105909	-0.13672	0.000867113
20.303	-0.106662	-0.136445	0.00277406
20	-0.107472	-0.136618	0.00451028
19.697	-0.108338	-0.136444	0.00637718
19.3939	-0.109265	-0.137004	0.00777344
19.0909	-0.110252	-0.137688	0.00947451
18.7879	-0.111304	-0.137878	0.010366
18.4848	-0.112421	-0.138616	0.0119089
18.1818	-0.113605	-0.139277	0.0118141
17.8788	-0.114859	-0.140395	0.011804
17.5758	-0.116185	-0.142153	0.00953313
17.2727	-0.117584	-0.143432	0.00804353
16.9697	-0.119058	-0.144927	0.00668205
16.6667	-0.12061	-0.147791	0.00403821
16.3636	-0.122242	-0.151032	0.000494969
16.0606	-0.123955	-0.155558	-0.00395766
15.7576	-0.125751	-0.161243	-0.00921502
15.4545	-0.127632	-0.167153	-0.0127073
15.1515	-0.129602	-0.171873	-0.0183752
14.8485	-0.13166	-0.17812	-0.0250668
14.5455	-0.133807	-0.186866	-0.0317928
14.2424	-0.136039	-0.196423	-0.0395644
13.9394	-0.138352	-0.205685	-0.0447354
13.6364	-0.140742	-0.221198	-0.0484713
13.3333	-0.143207	-0.230229	-0.0516534
13.0303	-0.145742	-0.244494	-0.0554663
12.7273	-0.148345	-0.260661	-0.0584931
12.4242	-0.15101	-0.277639	-0.0602673
12.1212	-0.153735	-0.290218	-0.0610962
11.8182	-0.156515	-0.307495	-0.0631328
11.5152	-0.159348	-0.32777	-0.0640662
11.2121	-0.16223	-0.346833	-0.0651667
10.9091	-0.165157	-0.368205	-0.0662612
10.6061	-0.168125	-0.389496	-0.067988
10.303	-0.171131	-0.413301	-0.0686272
10	-0.174171	-0.43384	-0.0689621
9.69697	-0.177241	-0.455796	-0.0698348
9.39394	-0.180339	-0.477092	-0.0704973
9.09091	-0.183459	-0.498209	-0.0724375
8.78788	-0.1866	-0.520298	-0.0735216
8.48485	-0.189756	-0.540669	-0.0743523
8.18182	-0.192925	-0.558372	-0.0744131
7.87879	-0.196102	-0.575728	-0.0755036
7.57576	-0.199285	-0.590665	-0.075826
7.27273	-0.202469	-0.60536	-0.0746378
6.9697	-0.205651	-0.617131	-0.0754031
6.66667	-0.208827	-0.630723	-0.0745524
6.36364	-0.211994	-0.636767	-0.0745299
6.06061	-0.215148	-0.642903	-0.0752362
5.75758	-0.218285	-0.648184	-0.0760201
5.45455	-0.221402	-0.653031	-0.0744589
5.15152	-0.224495	-0.658158	-0.0759297
4.84848	-0.22756	-0.656963	-0.0779159
4.54545	-0.230594	-0.654838	-0.0789159
4.24242	-0.233594	-0.650539	-0.0796499
3.93939	-0.236555	-0.64914	-0.0803314
3.63636	-0.239474	-0.640568	-0.080019
3.33333	-0.242347	-0.631875	-0.0744699
3.0303	-0.245171	-0.618229	-0.0720688
2.72727	-0.247943	-0.606606	-0.069909
2.42424	-0.250657	-0.589488	-0.0686314
2.12121	-0.253312	-0.583619	-0.0616014
1.81818	-0.255902	-0.573384	-0.058418
1.51515	-0.258425	-0.563657	-0.0499138
1.21212	-0.260877	-0.544276	-0.0407135
0.909091	-0.263255	-0.534447	-0.0210785
0.606061	-0.265554	-0.520563	-0.00400324
0.30303	-0.267771	-0.511497	0.0302603
0	-0.269902	-0.492822	0.0619855

## Sheet: Fig5
Age
Domain	Estimate	Lower CI	Upper CI
30	-0.459915	-0.807693	-0.125071
29.697	-0.452659	-0.776822	-0.127886
29.3939	-0.446029	-0.763776	-0.129202
29.0909	-0.440006	-0.745702	-0.133402
28.7879	-0.434571	-0.730454	-0.132715
28.4848	-0.429705	-0.713301	-0.133577
28.1818	-0.425389	-0.699048	-0.133364
27.8788	-0.421604	-0.687322	-0.13131
27.5758	-0.418331	-0.675236	-0.128217
27.2727	-0.415551	-0.667793	-0.125457
26.9697	-0.413244	-0.663033	-0.126421
26.6667	-0.411392	-0.656046	-0.126939
26.3636	-0.409975	-0.649633	-0.127139
26.0606	-0.408975	-0.64373	-0.125206
25.7576	-0.408373	-0.639155	-0.130007
25.4545	-0.408149	-0.63572	-0.130252
25.1515	-0.408284	-0.637311	-0.131262
24.8485	-0.408759	-0.635456	-0.132993
24.5455	-0.409556	-0.635533	-0.133573
24.2424	-0.410654	-0.634579	-0.135055
23.9394	-0.412036	-0.633339	-0.1388
23.6364	-0.413682	-0.631322	-0.141912
23.3333	-0.415573	-0.629246	-0.144901
23.0303	-0.417689	-0.630575	-0.147825
22.7273	-0.420013	-0.633401	-0.15227
22.4242	-0.422524	-0.636518	-0.157282
22.1212	-0.425204	-0.641239	-0.162021
21.8182	-0.428034	-0.645254	-0.168508
21.5152	-0.430993	-0.646822	-0.171484
21.2121	-0.434065	-0.647014	-0.180966
20.9091	-0.437229	-0.648851	-0.184376
20.6061	-0.440466	-0.651291	-0.187641
20.303	-0.443758	-0.654743	-0.191475
20	-0.447085	-0.657532	-0.193433
19.697	-0.450428	-0.66216	-0.197301
19.3939	-0.453768	-0.667204	-0.202181
19.0909	-0.457087	-0.672083	-0.205463
18.7879	-0.460364	-0.676612	-0.209932
18.4848	-0.463581	-0.681015	-0.212759
18.1818	-0.466719	-0.688392	-0.215716
17.8788	-0.469759	-0.694891	-0.216505
17.5758	-0.472682	-0.70005	-0.215427
17.2727	-0.475468	-0.705568	-0.217471
16.9697	-0.478099	-0.709907	-0.218615
16.6667	-0.480555	-0.713793	-0.222743
16.3636	-0.482818	-0.722496	-0.224842
16.0606	-0.484868	-0.726658	-0.226094
15.7576	-0.486687	-0.729756	-0.227056
15.4545	-0.488255	-0.730413	-0.226203
15.1515	-0.489553	-0.735582	-0.223244
14.8485	-0.490563	-0.738445	-0.219861
14.5455	-0.491275	-0.740988	-0.217591
14.2424	-0.491686	-0.741956	-0.215981
13.9394	-0.491797	-0.744656	-0.216077
13.6364	-0.491605	-0.747882	-0.218321
13.3333	-0.491111	-0.7494	-0.217656
13.0303	-0.490314	-0.748255	-0.216561
12.7273	-0.489211	-0.746421	-0.21441
12.4242	-0.487803	-0.743919	-0.213408
12.1212	-0.486088	-0.740747	-0.213259
11.8182	-0.484065	-0.736905	-0.211273
11.5152	-0.481734	-0.735961	-0.20864
11.2121	-0.479093	-0.735182	-0.205024
10.9091	-0.476141	-0.73502	-0.202986
10.6061	-0.472878	-0.734232	-0.199668
10.303	-0.469302	-0.730754	-0.195912
10	-0.465412	-0.727444	-0.192889
9.69697	-0.461208	-0.721653	-0.189597
9.39394	-0.456688	-0.718362	-0.186076
9.09091	-0.451851	-0.713104	-0.184283
8.78788	-0.446697	-0.708445	-0.179689
8.48485	-0.441225	-0.7028	-0.175372
8.18182	-0.435433	-0.695781	-0.171836
7.87879	-0.42932	-0.68749	-0.16927
7.57576	-0.422886	-0.677534	-0.168494
7.27273	-0.416129	-0.666593	-0.164718
6.9697	-0.409049	-0.658445	-0.160937
6.66667	-0.401645	-0.647907	-0.155766
6.36364	-0.393915	-0.636757	-0.151399
6.06061	-0.385858	-0.62465	-0.147017
5.75758	-0.377474	-0.615548	-0.143075
5.45455	-0.368762	-0.602013	-0.137558
5.15152	-0.35972	-0.584156	-0.133271
4.84848	-0.350349	-0.57393	-0.126847
4.54545	-0.340645	-0.563627	-0.115363
4.24242	-0.330609	-0.554044	-0.107215
3.93939	-0.32024	-0.542205	-0.0958913
3.63636	-0.309537	-0.526475	-0.0842485
3.33333	-0.298498	-0.516392	-0.076292
3.0303	-0.287124	-0.50988	-0.0664614
2.72727	-0.275411	-0.501864	-0.054595
2.42424	-0.263361	-0.493474	-0.0478221
2.12121	-0.250971	-0.484468	-0.0339762
1.81818	-0.238241	-0.481436	-0.0180925
1.51515	-0.22517	-0.47302	-0.00550837
1.21212	-0.211757	-0.470934	0.010483
0.909091	-0.198001	-0.468795	0.029504
0.606061	-0.1839	-0.463746	0.0500574
0.30303	-0.169455	-0.454871	0.0720208
0	-0.154663	-0.453045	0.0870127

## Sheet: SuppFig1
	Whole Brain Random Attacks									Whole Brain Betweenness Attacks									Whole Brain Eigencentrality Attacks
	First Quartile		Fourth Quartile		Overall					First Quartile		Fourth Quartile		Overall					First Quartile		Fourth Quartile		Overall
Density	Mean	Standard Deviation	Mean	Standard Deviation	Mean	Standard Deviation			Density	Mean	Standard Deviation	Mean	Standard Deviation	Mean	Standard Deviation			Density	Mean	Standard Deviation	Mean	Standard Deviation	Mean	Standard Deviation
30	191.334	0.26736	191.198	0.266082	191.326	0.431562			30	178.102	8.58738	170.868	14.5506	174.714	10.9042			30	180.728	7.8352	179.888	10.0324	179.53	10.2299
29.7541	191.377	0.169135	191.241	0.209742	191.342	0.387536			29.7541	177.911	8.32258	170.789	14.8698	174.601	10.855			29.7541	180.622	7.74109	179.767	9.87233	179.417	9.99892
29.5082	191.463	0.502849	191.329	0.339064	191.373	0.385415			29.5082	177.53	7.78202	170.632	15.4662	174.376	10.8945			29.5082	180.411	7.58817	179.524	10.2765	179.191	9.80827
29.2623	191.29	0.150466	191.363	0.315383	191.332	0.313224			29.2623	176.691	7.33829	170.527	15.2535	174.082	10.4962			29.2623	180.059	7.51	179.151	10.1362	179.115	9.90332
29.0164	191.349	0.404209	191.474	0.385694	191.312	0.36855			29.0164	176.111	6.82009	171.066	15.5594	173.976	10.2699			29.0164	179.768	7.65137	179.86	10.7062	179.244	10.1018
28.7705	191.162	0.248331	191.342	0.290171	191.231	0.327923			28.7705	175.983	6.58388	171.567	16.3355	174.093	10.4331			28.7705	179.661	7.8244	179.116	10.9376	178.942	9.9837
28.5246	191.222	0.506098	191.255	0.244381	191.176	0.363369			28.5246	175.666	6.37381	171.624	16.3685	174.058	10.3459			28.5246	179.708	7.94867	179.2	11.7307	178.56	10.1049
28.2787	190.959	0.391136	191.12	0.568068	191.041	0.379991			28.2787	175.208	6.23194	170.42	15.4239	173.665	10.1561			28.2787	179.76	7.96125	179.322	11.8582	178.266	10.3009
28.0328	190.969	0.326396	190.945	0.385987	190.967	0.368195			28.0328	174.796	6.03119	170.162	14.6079	173.364	9.94084			28.0328	179.979	7.94401	179.107	12.362	178.433	10.3812
27.7869	190.821	0.248843	190.957	0.558952	190.903	0.42093			27.7869	174.729	6.0563	170.03	14.1593	173.098	9.75328			27.7869	180.159	8.00086	178.919	12.5425	178.618	10.421
27.541	190.948	0.266281	191.072	0.516972	190.973	0.395016			27.541	174.513	6.0495	169.589	13.9092	172.636	9.70804			27.541	180.207	8.20382	178.253	12.7206	178.334	10.4475
27.2951	190.654	0.247697	190.893	0.243538	190.783	0.272496			27.2951	174.455	6.20881	169.183	13.9807	172.421	9.70202			27.2951	179.507	7.72974	178.265	12.8582	177.914	10.7335
27.0492	191.005	0.356198	190.667	0.519698	190.811	0.413378			27.0492	174.346	6.31934	168.457	14.3742	172.18	9.88394			27.0492	178.245	7.7386	179.137	13.009	177.74	10.8122
26.8033	190.59	0.614435	190.552	0.608781	190.667	0.520187			26.8033	174.061	6.18593	168.602	13.8708	171.973	9.5857			26.8033	177.583	8.47234	178.966	12.6935	177.55	10.8838
26.5574	190.783	0.122292	190.454	0.260159	190.652	0.228735			26.5574	173.776	5.72154	168.655	12.7885	171.971	9.20647			26.5574	177.211	8.37357	178.299	12.7076	177.158	10.8811
26.3115	190.438	0.400874	190.692	0.529848	190.586	0.381766			26.3115	173.838	5.92784	168.155	12.6639	171.931	9.54464			26.3115	177.328	8.71252	177.587	12.5732	176.751	11.1197
26.0656	190.452	0.579128	190.38	0.46155	190.488	0.480679			26.0656	173.567	6.25923	167.882	12.1823	171.602	9.65016			26.0656	177.046	9.54633	177.117	12.4607	176.325	11.5446
25.8197	190.106	0.191561	190.45	0.412478	190.319	0.327064			25.8197	172.673	6.88734	167.605	12.2553	171.166	9.81209			25.8197	176.957	9.71327	176.642	12.0518	176.294	11.6526
25.5738	190.184	0.309233	190.138	0.598363	190.3	0.47023			25.5738	172.116	6.75237	166.363	12.6953	170.405	9.59367			25.5738	176.747	9.91946	174.855	11.1735	175.688	11.3705
25.3279	190.178	0.269653	189.929	0.339459	190.162	0.282721			25.3279	171.625	6.02837	165.877	12.9969	169.608	9.51004			25.3279	176.424	10.0849	174.66	12.2858	175.699	11.3375
25.082	190.132	0.687918	190.189	0.52375	190.071	0.575513			25.082	170.355	5.73071	165.077	13.2614	168.751	9.5906			25.082	176.446	10.4469	174.655	12.8413	175.554	11.4725
24.8361	189.982	0.448152	189.933	0.596275	189.952	0.514836			24.8361	169.679	5.86472	164.991	13.6343	168.388	9.5455			24.8361	176.595	10.763	174.786	13.563	175.259	11.7109
24.5902	189.701	0.548307	189.956	0.434192	190.011	0.492968			24.5902	168.407	7.53817	164.997	14.1122	167.806	9.98571			24.5902	176.58	10.8396	174.998	14.1606	175.042	12.0326
24.3443	189.864	0.561832	189.619	0.551536	189.773	0.509638			24.3443	168.228	8.96283	164.642	14.7136	167.536	10.582			24.3443	176.413	10.5451	174.837	14.569	174.689	11.9565
24.0984	189.324	0.845258	189.663	0.602776	189.644	0.634678			24.0984	167.951	9.42626	163.852	15.4347	167.139	11.0801			24.0984	176.293	9.98588	174.936	14.4327	174.679	11.5269
23.8525	189.565	0.296691	189.517	0.727881	189.585	0.469987			23.8525	167.884	9.57206	163.533	15.2396	166.861	11.3109			23.8525	175.904	9.63493	175.188	14.4891	174.379	11.5015
23.6066	189.365	0.329168	189.612	0.61667	189.473	0.488672			23.6066	167.526	9.5291	163.264	14.8841	166.624	11.5038			23.6066	175.676	9.98844	173.948	14.2259	173.807	11.8508
23.3607	189.566	0.496112	189.348	0.483562	189.408	0.579036			23.3607	166.92	9.60855	162.755	14.6041	166.125	11.6958			23.3607	175.291	10.8381	176.423	15.9769	174.16	12.6406
23.1148	189.362	0.787995	189.112	0.448346	189.379	0.535244			23.1148	166.707	10.434	161.994	14.5744	165.617	11.9534			23.1148	174.884	11.3232	175.99	16.5022	174.13	12.6281
22.8689	189.439	0.32086	189.016	0.831122	189.234	0.583905			22.8689	165.838	10.554	161.947	14.2065	164.853	11.8461			22.8689	174.293	11.2931	172.383	15.1805	173.095	12.3101
22.623	189.081	0.430935	188.525	0.731853	188.994	0.645356			22.623	165.271	10.5591	161.055	13.2725	164.031	11.1738			22.623	173.756	10.7529	174.276	17.1775	173.035	13.0591
22.377	189.04	0.346841	188.743	0.699666	189.008	0.545			22.377	164.176	9.61767	160.352	11.8418	163.16	10.2704			22.377	172.892	10.4676	173.889	16.4264	172.796	12.5285
22.1311	189.075	0.410389	188.562	0.329661	188.829	0.497431			22.1311	163.872	9.15379	159.851	12.3114	162.686	10.2987			22.1311	172.232	10.6779	172.161	15.3817	172.075	12.2393
21.8852	188.552	0.904574	188.745	0.769808	188.612	0.658585			21.8852	163.876	8.1429	159.607	12.9955	162.556	10.2945			21.8852	172.182	10.7704	171.088	15.7964	171.737	12.5312
21.6393	188.52	0.669653	188.603	0.562962	188.557	0.57496			21.6393	164.071	7.74441	159.839	12.3999	162.632	10.0677			21.6393	172.098	10.5039	171.851	17.1009	171.691	13.0998
21.3934	188.292	0.465559	188.352	0.566434	188.287	0.492364			21.3934	164.029	7.22328	158.874	14.0102	162.267	10.5293			21.3934	172.146	10.0782	170.401	17.4168	171.083	13.2549
21.1475	188.399	0.612037	188.179	0.482028	188.221	0.551771			21.1475	163.805	7.94958	158.592	15.1658	161.855	11.1295			21.1475	172.439	9.63442	170.445	16.9003	170.478	13.3488
20.9016	188.239	0.244681	187.95	0.509915	188.108	0.4854			20.9016	163.96	8.15226	158.203	16.4977	161.347	11.5916			20.9016	172.693	9.12357	168.789	14.5186	169.697	13.22
20.6557	187.921	0.777304	187.918	0.429973	187.835	0.601927			20.6557	163.923	7.70547	157.399	16.415	160.281	11.8502			20.6557	172.449	9.04475	169.157	14.2916	169.34	13.6649
20.4098	187.935	0.493029	187.387	0.446614	187.731	0.579349			20.4098	164.029	8.05377	157.124	16.1198	160.168	12.0812			20.4098	171.697	9.61302	168.98	13.8814	168.604	14.2633
20.1639	187.413	0.805925	187.391	0.659394	187.469	0.74194			20.1639	162.616	8.0217	156.652	15.513	159.372	11.9322			20.1639	170.623	11.6244	169.929	14.4476	168.143	15.0286
19.918	187.661	0.477762	187.375	0.500641	187.447	0.631819			19.918	161.563	8.97231	155.364	15.8335	158.851	11.7567			19.918	169.44	14.422	170.307	14.5683	167.643	15.7376
19.6721	187.475	0.499444	187.366	0.970792	187.328	0.824107			19.6721	161.929	9.38853	153.424	16.8619	158.103	12.5579			19.6721	168.811	14.7848	170.165	14.9027	167.435	15.8497
19.4262	187.332	0.40832	186.98	0.530577	187.07	0.640186			19.4262	160.314	9.46369	152.424	16.9262	157.092	12.3447			19.4262	168.953	12.932	169.911	15.9879	167.417	15.6394
19.1803	187.172	0.414617	186.716	0.85892	186.866	0.760337			19.1803	160.393	9.66015	152.652	15.6289	156.906	11.9842			19.1803	169.141	11.4717	170.233	17.1241	167.481	15.325
18.9344	186.696	0.713523	186.595	1.04641	186.669	0.830487			18.9344	159.515	9.51669	152.336	17.4236	156.123	13.0463			18.9344	168.974	10.9326	170.732	17.7874	167.176	15.4474
18.6885	186.372	0.439333	186.505	1.06107	186.544	0.845335			18.6885	158.948	8.77511	151.672	16.9707	155.325	13.4364			18.6885	168.306	10.8855	170.584	17.9645	167.456	15.1381
18.4426	186.541	0.515508	186.176	0.948399	186.356	0.76603			18.4426	158.787	7.048	151.948	14.817	155	12.0305			18.4426	167.735	11.0242	169.691	17.6097	166.671	15.0949
18.1967	186.42	0.397968	186.39	1.04986	186.276	0.828775			18.1967	158.232	5.33363	151.275	15.5756	154.906	11.0623			18.1967	167.496	11.5307	169.259	17.1136	166.467	14.412
17.9508	186.164	0.5329	185.806	0.837549	185.924	0.747121			17.9508	157.704	5.37831	149.899	17.9588	153.969	11.5845			17.9508	166.744	12.0944	167.954	16.5724	165.526	14.1723
17.7049	185.881	0.591945	185.712	0.858664	185.836	0.784694			17.7049	157.566	5.63414	149.135	17.3824	152.793	11.8397			17.7049	165.382	12.4803	167.419	16.3831	165.318	14.6199
17.459	185.528	0.530861	185.531	0.673444	185.526	0.732713			17.459	157.015	5.59473	150.207	15.3089	152.682	11.32			17.459	163.662	13.0603	166.014	15.9381	164.393	16.2439
17.2131	185.501	0.569025	185.425	0.56233	185.432	0.814845			17.2131	156.437	5.43971	150.38	14.7226	152.893	10.6102			17.2131	164.472	13.3288	167.028	16.5382	164.647	16.2799
16.9672	185.178	0.611685	185.196	0.565725	185.08	0.807025			16.9672	156.035	5.43847	149.152	14.1663	152.606	10.6511			16.9672	165.223	13.6886	167.232	16.8157	164.39	15.1919
16.7213	185.176	0.334973	184.685	1.01611	184.883	0.921732			16.7213	154.874	6.89252	148.312	16.0779	151.866	11.5499			16.7213	165.617	13.9456	166.177	17.0127	164.441	15.2628
16.4754	184.635	0.732899	184.716	0.768439	184.684	0.829706			16.4754	154.27	7.14457	147.839	16.4511	151.173	11.5802			16.4754	165.888	13.9699	166.593	17.5414	164.338	15.3034
16.2295	184.361	0.739062	184.636	1.33208	184.396	1.02597			16.2295	154.163	7.86455	146.454	17.1648	150.621	12.0516			16.2295	166.142	14.0315	166.472	18.2219	163.949	15.4712
15.9836	184.501	0.647677	184.437	0.675075	184.241	0.949811			15.9836	153.987	8.34328	145.173	15.1266	150.077	11.3998			15.9836	165.702	13.4899	166.124	19.5964	163.486	15.7768
15.7377	184.102	0.582053	184.259	1.07349	183.944	1.02027			15.7377	153.025	7.98411	144.561	14.412	149.35	11.0933			15.7377	163.742	12.5015	165.402	20.0262	162.902	15.8758
15.4918	183.726	1.03209	183.91	0.6551	183.657	0.930181			15.4918	152.052	8.15074	143.659	14.9989	148.384	11.3165			15.4918	161.8	14.9622	163.606	19.7275	162.251	16.0256
15.2459	183.548	0.690693	183.174	0.759789	183.282	0.83742			15.2459	151.236	8.5027	141.991	16.8298	147.547	12.3083			15.2459	161.699	14.1075	162.475	19.6397	162.1	15.8419
15	183.069	0.902089	182.767	0.796165	182.917	1.01336			15	150.431	8.67381	139.407	17.3059	146.228	13.0607			15	163.005	13.4407	161.51	19.3742	162.05	15.6907
14.7541	183.206	0.606659	182.652	0.673081	182.708	1.0995			14.7541	149.101	6.91913	139.074	19.296	144.981	13.7773			14.7541	162.988	14.622	159.573	18.9261	161.392	16.2965
14.5082	182.703	0.570558	182.691	0.973758	182.383	1.09922			14.5082	147.551	7.06747	139.751	20.0087	144.352	14.0153			14.5082	162.678	14.3806	159.114	18.4616	161.075	16.5646
14.2623	182.84	1.08818	182.127	1.07374	182.245	1.34083			14.2623	147.642	5.55749	138.924	17.7812	144.033	13.0053			14.2623	162.484	14.3577	159.038	18.0964	160.445	16.9719
14.0164	182.749	0.283928	181.656	1.17146	181.823	1.04922			14.0164	147.832	6.28951	138.547	17.1563	143.902	12.3856			14.0164	162.133	13.9386	157.979	18.1181	159.243	16.7529
13.7705	181.152	1.40793	181.486	1.25673	181.162	2.20395			13.7705	146.212	7.29076	138.797	15.4242	143.156	11.514			13.7705	161.957	13.8624	156.36	18.16	158.517	16.6167
13.5246	181.644	0.367802	181.348	0.852133	180.952	2.23491			13.5246	144.62	7.71972	138.994	13.0714	142.292	10.7287			13.5246	161.5	13.9071	155.558	18.9016	158.503	16.7237
13.2787	181.161	0.867181	180.194	1.37493	180.388	1.91605			13.2787	143.678	7.78419	138.043	11.9052	141.423	10.5091			13.2787	161.127	14.2769	153.643	18.5722	157.833	17.1709
13.0328	180.787	1.06231	180.389	0.66162	180.149	1.5761			13.0328	143.617	7.4101	137.191	12.9983	140.766	10.841			13.0328	160.993	14.5675	152.039	18.8234	156.911	17.2961
12.7869	180.377	0.346693	180.046	0.48588	179.624	2.16382			12.7869	142.427	7.84633	134.92	12.7957	139.564	11.1021			12.7869	160.845	14.6686	151.534	19.7039	155.926	17.4665
12.541	179.614	1.77353	179.148	0.750704	178.762	5.07971			12.541	142.234	6.9752	134.781	14.1932	139.061	11.3385			12.541	160.412	14.4497	152.547	20.1552	155.301	17.4853
12.2951	179.493	0.932903	179.233	1.05154	178.377	5.87507			12.2951	140.524	7.75132	133.701	15.7731	137.87	11.7406			12.2951	159.173	14.3146	151.67	19.9408	155.125	16.9104
12.0492	179.045	1.00636	178.09	1.58219	178.109	2.91302			12.0492	140.159	7.25417	132.468	15.8465	136.875	11.4875			12.0492	157.351	14.8279	152.447	20.2604	155.042	17.2263
11.8033	178.509	1.40003	177.324	2.27091	177.848	1.42706			11.8033	139.11	8.16141	131.187	16.0436	135.981	11.7381			11.8033	156.738	15.7345	152.371	20.6943	154.701	18.1287
11.5574	177.911	1.22562	177.536	2.51203	177.672	2.71418			11.5574	138.889	7.53396	130.424	14.7386	135.125	11.3182			11.5574	156.235	15.8309	151.181	20.6899	153.731	18.6487
11.3115	177.881	1.13102	177.282	2.42383	177.384	2.43724			11.3115	139.136	6.39253	129.526	13.6697	134.126	11.2934			11.3115	155.397	15.2832	151.448	20.5923	152.589	19.6443
11.0656	176.7	1.76655	176.14	2.30349	176.3	2.40224			11.0656	137.439	7.14542	128.812	13.8448	132.577	11.78			11.0656	155.477	15.5932	147.917	19.2853	151.691	19.343
10.8197	176.326	1.43905	175.65	1.57219	175.841	2.25863			10.8197	135.338	8.31369	126.977	14.1054	131.146	12.2798			10.8197	155.391	17.1443	149.848	19.3228	152.505	18.6243
10.5738	175.84	1.02969	175.407	1.63472	175.395	2.40383			10.5738	134.464	7.26675	125.107	13.6199	130.102	11.6785			10.5738	154.974	17.8271	148.586	18.9426	151.577	18.5199
10.3279	174.778	2.11637	174.398	1.96728	174.628	2.44996			10.3279	131.973	8.95689	125.17	14.9211	129.358	11.6114			10.3279	153.726	17.6969	147.276	18.1526	150.515	17.9537
10.082	175.053	1.40784	174.797	1.75078	174.388	2.83303			10.082	130.936	8.78537	123.611	14.9052	128.122	11.686			10.082	152.03	17.035	148.05	18.4685	149.56	17.7297
9.83607	173.865	2.0243	173.609	1.91609	173.386	3.05673			9.83607	129.815	8.91585	121.846	15.5929	126.689	11.9181			9.83607	150.534	16.6393	146.807	18.1259	147.924	17.8722
9.59016	173.806	1.29407	172.778	2.16244	172.87	3.56835			9.59016	129.15	8.8101	120.744	15.6414	125.811	12.0263			9.59016	148.83	16.5499	146.171	17.7347	147.07	18.1
9.34426	172.474	1.68347	171.578	3.6402	171.96	3.82658			9.34426	131.041	7.72779	118.193	15.5248	125.156	12.2782			9.34426	147.552	16.9269	147.034	18.0196	147.306	17.9613
9.09836	172.797	1.42659	170.964	2.97084	171.388	4.08405			9.09836	128.845	8.21666	117.403	16.1468	123.426	12.9519			9.09836	145.807	17.7605	144.35	17.3445	146.045	18.3809
8.85246	171.086	3.08679	170.115	3.41767	170.267	4.37524			8.85246	127.452	10.7232	116.665	15.9695	121.999	13.4851			8.85246	144.749	18.1901	141.651	16.8868	144.528	19.1842
8.60656	170.58	2.98899	169.886	3.35489	169.396	4.75833			8.60656	125.45	8.68615	116.847	16.3073	120.961	13.0562			8.60656	145.181	18.5872	141.336	17.7062	143.7	19.7001
8.36066	169.863	2.49356	169.278	3.53412	168.565	4.9963			8.36066	123.178	11.1744	114.656	15.2226	119.015	13.2906			8.36066	144.471	19.0788	141.683	17.717	142.424	19.8533
8.11475	168.859	1.38036	167.469	4.14032	167.588	4.9375			8.11475	121.319	10.8792	114.375	15.5284	117.181	12.9463			8.11475	143.764	18.4463	141.411	18.4212	141.066	19.9274
7.86885	167.859	3.14678	166.539	5.07125	166.974	5.44293			7.86885	121.839	9.87776	113.704	14.888	116.791	12.7172			7.86885	141.881	18.1627	137.777	17.6324	138.885	20.0691
7.62295	167.218	3.80128	164.574	5.41519	165.922	5.58048			7.62295	119.4	8.92824	111.421	12.8935	114.755	12.3417			7.62295	141.058	17.8966	132.712	16.971	136.944	19.0579
7.37705	166.425	1.75576	164.098	5.50652	164.872	5.45121			7.37705	117.686	7.12677	110.152	13.0427	112.464	13.4174			7.37705	140.191	17.3716	135.214	18.1607	136.951	19.0729
7.13115	165.803	3.91808	163.265	4.51762	163.823	6.31998			7.13115	115.871	8.4265	109.088	14.2529	110.682	13.3137			7.13115	139.473	17.3648	134.968	18.8393	136.081	19.4532
6.88525	164.267	2.73802	162.47	4.26926	162.491	6.61538			6.88525	113.368	11.3982	105.224	14.5533	109.004	12.394			6.88525	138.128	17.1556	132.978	18.6137	134.395	19.9672
6.63934	162.623	3.50331	161.48	4.24648	161.261	5.97638			6.63934	113.959	6.16167	104.517	15.9441	107.443	12.4677			6.63934	136.227	16.7941	132.185	17.3113	132.141	20.6681
6.39344	162.163	4.46905	160.604	2.52196	159.975	6.34244			6.39344	111.263	6.755	101.399	14.6909	104.611	12.6862			6.39344	134.255	16.4538	130.592	17.768	129.872	20.4864
6.14754	160.053	5.99394	159.394	3.19354	158.412	7.69417			6.14754	108.328	7.65503	98.0715	14.5652	101.411	14.1182			6.14754	131.225	17.2208	132.453	18.3876	130.352	19.8845
5.90164	158.716	5.15625	157.836	2.65946	156.83	8.06257			5.90164	106.777	7.11081	95.507	13.3956	99.5466	13.641			5.90164	128.734	19.1408	129.02	18.0117	127.194	19.4493
5.65574	156.983	7.04309	156.213	4.7242	155.042	10.2329			5.65574	101.566	9.24656	93.0606	12.7709	96.2944	13.0649			5.65574	125.922	18.3476	124.519	15.8834	122.371	20.9008
5.40984	155.548	6.1453	153.464	4.36048	153.414	9.07201			5.40984	100.76	8.14395	93.1663	12.875	95.6976	11.4693			5.40984	124.571	15.3849	121.621	18.9606	120.2	21.5952
5.16393	152.203	10.0642	152.413	4.22642	151.639	8.58407			5.16393	98.891	8.57815	89.6791	13.0515	93.5461	12.0713			5.16393	122.103	14.3191	119.06	15.3373	120.072	19.3712
4.91803	150.684	12.8469	150.106	5.00578	149.467	10.0478			4.91803	96.1653	8.84892	91.4103	12.8666	91.6123	11.8281			4.91803	119.357	14.6949	110.8	28.2306	115.959	23.2568
4.67213	150.835	10.655	148.446	4.95714	147.881	9.79699			4.67213	92.7815	9.07148	89.1823	15.2128	88.8958	12.3544			4.67213	116.719	14.6755	109.418	25.8272	112.98	21.5836
4.42623	148.259	8.76799	146.835	5.7167	145.234	10.7517			4.42623	89.6226	8.27571	84.7141	13.2614	85.4181	12.2365			4.42623	112.681	12.5443	113.885	16.1425	110.818	18.4207
4.18033	145.746	12.3381	145.915	3.96473	143.193	11.7245			4.18033	87.7831	7.14211	80.69	13.5819	82.7632	11.374			4.18033	108.506	11.3282	108.463	23.3109	108.42	19.6223
3.93443	144.183	11.5831	144.207	5.37239	141.523	13.4846			3.93443	83.3821	6.16954	79.9828	14.2974	79.1289	14.0295			3.93443	106.925	11.9738	104.887	18.4678	106.377	20.5929
3.68852	142.71	5.89673	141.282	5.72138	138.229	17.8896			3.68852	77.5877	7.54859	75.2874	11.2847	75.4126	10.2757			3.68852	103.977	13.4268	102.305	21.9794	103.195	20.3914
3.44262	138.065	11.2222	138.201	7.16219	134.286	19.4623			3.44262	73.7776	14.5884	71.915	11.9882	72.4205	11.8664			3.44262	100.672	14.6025	97.8206	21.3716	99.0435	19.6796
3.19672	136.188	12.9663	134.216	7.44675	130.892	18.2353			3.19672	69.0492	10.1531	66.9256	12.9085	67.5198	10.8189			3.19672	96.0485	16.5195	98.2466	23.1801	94.8734	20.046
2.95082	132.674	14.7482	131.19	7.33908	127.338	18.478			2.95082	64.8231	10.3008	61.5046	10.1921	61.9547	12.1781			2.95082	92.1312	17.4272	92.9113	24.4585	89.839	22.0622
2.70492	128.485	9.94441	125.645	10.2248	122.161	18.4297			2.70492	61.2208	7.69405	52.8466	11.3348	56.0565	14.1638			2.70492	89.0468	16.4615	84.7432	21.2192	84.8466	22.0461
2.45902	122.678	16.1324	118.701	14.51	117.556	20.3788			2.45902	54.2787	11.612	47.9726	8.80238	51.3562	11.3225			2.45902	84.6708	17.8013	73.5237	13.3683	77.3406	20.8136
2.21311	116.052	20.2115	113.986	14.3222	112.123	20.4558			2.21311	50.1548	8.21041	45.7883	12.9302	46.997	11.0204			2.21311	77.8202	18.5504	75.4548	18.419	73.3026	18.849
1.96721	113.74	10.4201	106.61	13.3798	106.116	19.1747			1.96721	41.6298	10.8446	40.6172	8.52675	40.4589	9.66972			1.96721	69.2602	16.8335	67.0791	17.0422	65.7527	19.6445
1.72131	106.026	14.4295	97.1965	17.9409	99.3604	18.5267			1.72131	35.3867	8.23222	32.2784	9.36282	33.4964	8.70873			1.72131	61.2626	14.0549	57.2087	12.9309	56.5881	19.5571
1.47541	94.6914	14.185	85.7175	21.4504	88.7768	20.5899			1.47541	30.8969	9.04804	26.4938	7.65327	27.5963	7.5153			1.47541	52.2979	11.1923	50.3457	14.5793	46.2067	15.3677
1.22951	81.0374	17.1784	72.4941	25.1863	77.4967	20.8517			1.22951	21.4884	6.65402	22.545	2.87923	20.4184	5.68363			1.22951	41.6036	10.3397	38.0505	9.96243	36.8128	13.0505
0.983607	65.8647	21.6491	60.6698	22.3156	64.0705	20.6591			0.983607	14.3487	5.64369	15.6369	5.81965	14.275	4.64778			0.983607	28.9615	8.30537	24.6326	12.8193	26.1617	10.454
0.737705	47.4857	12.1992	45.2249	18.5839	48.9016	20.1363			0.737705	8.26498	3.58547	8.43387	4.5227	8.45857	4.04248			0.737705	17.0238	6.40064	14.9761	4.65087	16.1036	7.36059
0.491803	25.4984	11.0005	22.647	13.4562	28.7613	16.6062			0.491803	4.34715	1.9769	4.41674	3.32492	3.83746	1.90243			0.491803	6.67997	4.09778	5.91039	6.92794	6.67388	4.31876
0.245902	14.8725	13.1926	11.0102	8.85175	15.4108	12.449			0.245902	1.52253	1.72304	1.69735	1.77555	1.37369	1.72442			0.245902	0.955672	2.59855	2.15683	1.29183	2.328	3.14802
0	9.55959	15.9173	5.19185	10.1024	8.73555	13.8834			0	0.110226	1.65579	0.337657	1.88325	0.141805	1.99068			0	-1.90648	3.10542	0.280052	2.39275	0.155062	3.72709

## Sheet: SuppFig2
	Stories Random Attacks									Stories Betweenness Attacks									Stories Eigencentrality Attacks
	First Quartile		Fourth Quartile		Overall					First Quartile		Fourth Quartile		Overall					First Quartile		Fourth Quartile		Overall
Density	Mean	Standard Deviation	Mean	Standard Deviation	Mean	Standard Deviation			Density	Mean	Standard Deviation	Mean	Standard Deviation	Mean	Standard Deviation			Density	Mean	Standard Deviation	Mean	Standard Deviation	Mean	Standard Deviation
30	86.4447	0.343995	86.3182	0.616587	86.4409	0.524846			30	76.1733	5.26474	70.9271	8.37954	74.4901	7.45693			30	78.3028	7.9193	75.0367	10.3441	77.2753	8.49207
29.7541	86.4146	0.335244	86.3322	0.558261	86.4277	0.445954			29.7541	76.0694	5.13234	70.8619	8.33877	74.3852	7.37603			29.7541	78.0857	7.50618	75.4137	9.10553	77.358	7.93736
29.5082	86.3544	0.176307	86.36	0.288379	86.4013	0.297404			29.5082	75.8617	4.88109	70.7315	8.24406	74.1755	7.22805			29.5082	77.6515	6.7856	76.1678	9.92072	77.5234	7.98914
29.2623	86.3915	0.295376	86.5371	0.36317	86.4134	0.358389			29.2623	75.4554	4.89302	70.5681	8.31956	73.95	7.38746			29.2623	76.9677	6.86416	75.4641	9.64893	77.2883	7.85108
29.0164	86.2571	0.180869	86.626	0.321767	86.4109	0.324005			29.0164	75.5136	5.11564	70.4188	8.48682	73.9407	7.3368			29.0164	76.8893	6.9592	73.4736	11.4283	76.2644	8.1555
28.7705	86.2738	0.28901	86.2438	0.254268	86.2798	0.282564			28.7705	75.0444	4.57696	70.1451	8.66076	73.6857	7.26997			28.7705	77.7087	7.43539	73.8479	11.4867	76.2652	8.22481
28.5246	86.2062	0.254543	86.2915	0.510507	86.2593	0.339801			28.5246	74.9328	4.49995	70.2308	8.5992	73.4181	7.70652			28.5246	77.0845	7.83325	74.2239	11.3521	76.4952	8.42658
28.2787	86.1181	0.241576	86.1962	0.528915	86.1889	0.386451			28.2787	75.0444	4.43982	70.0206	8.50295	73.2266	7.80052			28.2787	76.2504	7.69076	74.4701	12.3296	76.3702	8.92166
28.0328	86.1184	0.362595	85.9803	0.567471	86.0723	0.35531			28.0328	75.3274	4.96761	69.7605	8.52714	73.3009	8.11141			28.0328	75.8394	7.74351	75.775	10.627	76.6021	8.29215
27.7869	86.1211	0.275728	85.9314	0.241505	86.0802	0.279482			27.7869	75.1027	4.3424	69.7087	8.53417	73.229	8.26535			27.7869	76.1883	8.74681	75.4161	9.27403	75.9461	8.04014
27.541	86.1529	0.21453	86.0735	0.537972	86.0427	0.325375			27.541	74.2516	4.28373	69.8307	8.26686	72.9941	7.73053			27.541	75.9541	8.97785	76.4793	9.35338	76.2579	8.21923
27.2951	85.7929	0.410219	85.9292	0.360109	85.8969	0.357569			27.2951	73.6445	4.21704	69.8144	8.19825	72.4754	7.23027			27.2951	75.8446	8.91854	76.0413	9.44361	75.6097	8.1184
27.0492	85.8694	0.157737	85.683	0.57613	85.8278	0.345391			27.0492	72.9383	4.33514	69.4703	8.17924	71.7822	7.28958			27.0492	76.1584	8.66043	75.1184	8.71683	75.5479	7.88817
26.8033	85.8106	0.369978	85.5574	0.592891	85.7044	0.394209			26.8033	72.4987	4.12855	68.6599	8.34322	71.2628	7.373			26.8033	76.2064	8.25167	74.8301	8.13731	75.0779	7.65736
26.5574	85.5939	0.179228	85.6083	0.586265	85.6231	0.347571			26.5574	71.9904	4.4158	68.3749	8.31048	70.8508	7.62687			26.5574	75.4804	7.46715	73.6793	9.89948	74.3123	8.16311
26.3115	85.5557	0.3507	85.3869	0.536237	85.5635	0.417543			26.3115	71.7957	4.33217	68.8111	8.11096	70.6352	7.65089			26.3115	74.8254	7.11935	74.1823	10.5338	74.0848	8.26969
26.0656	85.4126	0.165396	84.9805	0.696065	85.3718	0.413525			26.0656	71.3182	4.61968	68.5564	8.40311	69.9327	8.02176			26.0656	74.706	6.79877	73.9334	11.0747	74.1549	8.55872
25.8197	85.4823	0.426698	85.158	0.706537	85.3538	0.478324			25.8197	71.1111	4.41613	68.3507	8.34212	69.6514	7.92767			25.8197	74.4683	6.55942	74.5105	10.5294	73.998	8.34942
25.5738	85.2653	0.285357	85.3146	0.2072	85.3288	0.264447			25.5738	70.6705	4.47272	68.0555	8.28783	69.2358	7.62395			25.5738	74.2091	6.58902	74.5696	10.438	73.8655	8.38282
25.3279	85.3988	0.349416	85.2859	0.565622	85.3298	0.430996			25.3279	70.5335	4.33796	68.0454	8.02167	68.8505	7.09291			25.3279	73.8498	6.96832	74.0115	11.8215	73.7647	8.83185
25.082	85.2404	0.3639	85.026	0.498329	85.0902	0.381897			25.082	70.2168	4.35257	68.1324	7.4035	68.6358	6.99779			25.082	73.3684	7.12521	73.3829	12.0151	73.4797	8.86581
24.8361	85.0962	0.309154	84.9246	0.366012	84.9831	0.397588			24.8361	69.8623	4.42633	67.8615	6.98189	68.4948	7.09376			24.8361	72.8262	7.23984	72.7219	11.9068	73.0165	8.92256
24.5902	85.041	0.22872	84.9384	0.393217	84.9881	0.370762			24.5902	69.2374	4.80877	67.5775	6.55397	67.8602	6.90878			24.5902	72.8897	7.02643	71.9598	11.792	72.9919	9.16065
24.3443	85.0495	0.381149	84.5723	0.824089	84.8477	0.559608			24.3443	69.2147	4.36019	67.0538	6.54863	67.5482	7.08382			24.3443	73.0797	7.56875	71.5919	12.0166	72.5917	9.34609
24.0984	84.8148	0.360648	84.3767	1.15842	84.7044	0.719181			24.0984	68.5768	4.2578	66.3108	7.26644	66.9999	7.15064			24.0984	72.3847	5.94184	71.1339	11.63	72.2423	8.7598
23.8525	84.7716	0.344317	84.3436	1.10793	84.6195	0.673405			23.8525	68.8061	4.11804	65.3065	8.38345	66.7261	7.18568			23.8525	70.3636	4.007	70.82	11.5627	71.1175	7.98407
23.6066	84.7905	0.369652	84.3268	1.07817	84.6093	0.672828			23.6066	68.7946	4.17517	65.0543	8.26513	66.4691	7.08591			23.6066	69.764	4.4527	70.3055	11.767	70.895	8.36038
23.3607	84.6457	0.734865	84.2182	0.972156	84.4874	0.693978			23.3607	68.8339	4.02083	64.7852	8.22995	66.3817	6.88387			23.3607	69.2591	4.47895	69.6893	11.8398	70.4382	8.26718
23.1148	84.3683	0.398479	84.33	0.562823	84.3514	0.512539			23.1148	69.2758	3.9438	64.4124	8.07159	66.1453	6.86742			23.1148	69.5513	4.78939	70.8948	11.0414	70.8117	7.84116
22.8689	84.3667	0.477792	84.2931	0.569745	84.267	0.500518			22.8689	69.0678	4.43658	63.9025	7.91485	65.7744	6.78245			22.8689	69.6326	5.05109	70.9019	10.8315	70.6692	7.7344
22.623	84.4095	0.462235	83.9217	0.411958	84.125	0.51657			22.623	68.7483	4.46641	63.4212	7.62146	65.3453	6.6214			22.623	69.7279	5.1383	70.7988	10.6617	70.4024	7.76627
22.377	84.1239	0.35959	83.955	0.320812	83.9951	0.406156			22.377	68.0366	4.26014	63.2771	7.42769	65.0173	6.44401			22.377	70.0037	5.58132	70.5834	10.5418	70.0337	8.23612
22.1311	83.8388	0.580139	83.6532	0.463409	83.8293	0.489869			22.1311	66.8955	4.23962	62.7426	7.70784	64.6769	6.07148			22.1311	69.8108	5.70094	70.0374	11.0092	69.8339	8.78372
21.8852	83.8091	0.531696	83.6267	0.392988	83.7889	0.443064			21.8852	66.3506	4.3822	62.5727	7.16242	64.6417	5.27965			21.8852	69.9367	5.78842	69.5001	9.99814	69.5193	8.54248
21.6393	83.6902	0.447498	83.4517	0.509074	83.6455	0.499801			21.6393	65.7606	4.46904	62.0659	7.23608	64.4728	5.35524			21.6393	70.3343	4.84155	67.9869	8.95027	69.1292	8.17501
21.3934	83.543	0.589452	83.5074	0.463852	83.4981	0.595858			21.3934	65.6515	4.45312	61.1782	7.65613	64.0872	5.66814			21.3934	70.8302	4.8013	67.6623	10.5258	69.0649	8.38706
21.1475	83.3344	0.276935	83.4453	0.305921	83.4463	0.472001			21.1475	65.7538	4.41727	62.4585	6.29484	64.2045	5.31597			21.1475	71.1115	5.96767	67.5988	9.43194	68.939	7.77569
20.9016	83.2344	0.420395	83.2485	0.543405	83.3428	0.523671			20.9016	65.9845	4.48488	61.2977	6.36476	63.6854	5.52259			20.9016	70.7436	6.53307	68.9831	9.56837	69.4214	7.90992
20.6557	83.0151	0.509544	83.0329	0.490825	83.125	0.565418			20.6557	65.6638	4.53074	60.8687	5.68467	63.3259	5.29744			20.6557	70.6258	5.86183	69.159	8.79004	69.5933	7.70245
20.4098	83.1822	0.51653	82.9744	0.277574	83.1475	0.445693			20.4098	65.23	4.47569	61.8224	5.66786	63.2609	5.18784			20.4098	70.6296	5.14788	68.3001	10.9137	69.3281	8.02779
20.1639	82.8771	0.185704	83.1181	0.55376	82.9394	0.428548			20.1639	65.1458	4.22178	61.242	4.89889	62.8851	5.11648			20.1639	70.2086	5.7885	67.6179	11.1818	68.4222	8.58915
19.918	82.7816	0.706516	82.6232	0.598438	82.6272	0.68181			19.918	64.655	4.47356	59.9232	6.94071	62.1	6.00265			19.918	69.5331	5.96754	66.6477	11.2723	67.7808	8.87121
19.6721	82.6524	0.16422	82.5594	0.651127	82.5055	0.56006			19.6721	64.1193	4.57368	60.0326	6.51211	61.7162	5.91792			19.6721	69.0234	5.21739	65.935	10.8484	67.8576	8.37594
19.4262	82.3363	0.442627	82.1469	0.21922	82.312	0.482312			19.4262	63.1927	4.55019	59.5766	6.97737	61.2499	5.96768			19.4262	68.6809	4.55084	68.2484	10.3412	68.1425	8.45252
19.1803	82.4322	0.242084	81.9698	0.566034	82.21	0.561469			19.1803	62.6615	5.01324	58.4543	7.24146	60.8078	6.17392			19.1803	68.5792	4.32915	68.2346	10.5576	67.7933	8.4101
18.9344	82.1396	0.65366	81.9987	0.532988	82.0499	0.565947			18.9344	62.4055	5.37132	59.0776	6.42463	60.7294	5.95466			18.9344	68.4466	4.08514	66.1915	10.4756	67.3089	8.39397
18.6885	81.8864	0.98193	81.6238	0.590262	81.774	0.825421			18.6885	62.1989	5.56012	58.6321	6.94228	60.575	6.23867			18.6885	67.7886	3.61426	65.299	11.0297	67.003	8.52739
18.4426	81.7278	0.727506	81.3795	0.543125	81.61	0.734185			18.4426	61.9312	5.48069	58.108	6.23565	60.1497	6.11979			18.4426	67.1774	6.25941	63.8527	11.3376	66.0618	9.28901
18.1967	81.5118	0.717684	81.285	0.486273	81.345	0.876256			18.1967	61.4689	4.98997	57.5035	5.98886	59.5754	5.99832			18.1967	66.9202	7.18819	65.1821	10.2033	66.1845	9.20974
17.9508	81.2532	0.90646	81.3875	0.814757	81.2409	0.888802			17.9508	61.1484	4.90682	56.9958	5.94079	59.1475	5.92225			17.9508	66.5296	4.41575	64.3225	10.7167	65.3243	8.71627
17.7049	81.3413	0.809788	80.6746	0.507746	81.0741	0.749969			17.7049	60.8457	4.53106	56.8137	5.90319	58.9233	5.79276			17.7049	66.5718	3.65785	64.0766	10.5638	64.7059	8.86117
17.459	81.0124	0.620376	80.8776	0.87834	80.9171	0.746978			17.459	60.5529	4.41043	56.8506	5.99364	58.5345	5.70007			17.459	66.2779	5.19118	63.7446	10.7678	64.3726	9.24716
17.2131	80.6443	0.893689	80.263	0.824579	80.5576	0.777142			17.2131	60.2252	4.05451	56.7822	6.38644	58.2615	5.42666			17.2131	66.1836	6.26238	63.9621	10.5808	64.6243	9.26429
16.9672	80.6212	0.630291	80.3885	0.784118	80.3341	1.00882			16.9672	60.0274	3.9659	56.7646	6.65688	57.9945	5.329			16.9672	66.1404	6.17351	65.372	10.6474	64.9664	9.2211
16.7213	80.4126	0.640301	79.9468	0.8733	80.1029	1.1324			16.7213	59.6557	4.19037	56.2388	6.59325	57.4831	5.39608			16.7213	66.7548	5.63032	65.7964	9.79176	64.6882	8.96729
16.4754	80.1501	0.673859	79.6864	0.844618	80.0472	0.743446			16.4754	59.3354	4.47586	55.5786	6.968	57.2088	5.69139			16.4754	67.4094	5.14984	64.231	9.08772	64.3732	8.72945
16.2295	80.0875	0.51171	79.3012	1.29645	79.7227	0.891318			16.2295	58.8395	4.8188	54.9191	7.16147	56.8883	5.71481			16.2295	66.3669	7.07727	62.8826	9.39865	63.8588	8.74364
15.9836	79.896	0.56756	79.0362	0.516196	79.4162	0.763859			15.9836	58.1236	3.99007	53.6472	8.10613	56.242	5.97679			15.9836	65.2186	7.79602	61.5195	9.27661	63.5813	8.34115
15.7377	79.5841	0.496575	78.4255	1.73777	79.19	1.16072			15.7377	58.2311	4.50149	53.9468	8.12577	56.2034	6.05404			15.7377	64.938	6.48993	61.2339	9.01793	63.0917	8.04455
15.4918	79.0555	0.541813	78.348	1.18638	78.8346	1.15532			15.4918	58.0639	4.18122	53.8215	7.22136	55.8915	5.66481			15.4918	65.2735	5.31846	60.6614	9.82866	62.8683	8.11328
15.2459	79.1181	0.377053	78.2362	1.47805	78.6737	1.20854			15.2459	57.7962	4.37875	53.8684	7.10765	55.7512	5.57044			15.2459	64.5605	6.08062	60.3068	9.14208	62.3559	7.7152
15	78.5406	0.500468	77.9873	1.30056	78.3726	1.09131			15	57.1128	3.34661	53.2563	7.94839	55.2766	5.6145			15	62.6763	7.1083	59.6076	9.73574	61.482	8.15792
14.7541	78.1867	0.805219	77.5114	1.76354	77.8759	1.33654			14.7541	56.1976	3.75367	52.2446	7.75447	54.7051	5.53644			14.7541	62.3672	5.96148	57.7927	11.53	60.8815	8.77406
14.5082	78.1381	0.888772	77.0335	2.05471	77.723	1.44514			14.5082	56.1086	4.17964	52.4955	7.89166	54.5108	5.73175			14.5082	62.4645	6.16587	58.5011	9.66926	60.9051	8.12223
14.2623	77.632	0.879535	76.8849	1.40427	77.3927	1.28416			14.2623	55.7495	3.89452	51.8757	9.01126	54.1706	6.23376			14.2623	61.1348	5.48233	58.857	8.42381	60.4914	7.96664
14.0164	77.2807	0.702613	76.5247	1.88499	77.219	1.34672			14.0164	54.6834	4.33888	51.4163	9.08644	53.787	6.23565			14.0164	60.9601	6.2641	58.5964	7.75705	60.5027	8.70947
13.7705	77.0953	0.978285	76.1274	1.87781	76.8478	1.17426			13.7705	54.2939	4.86455	51.4987	7.30838	53.4765	5.77755			13.7705	60.8431	6.12754	59.8092	7.53887	60.4481	8.27641
13.5246	76.5901	0.782045	76.4124	0.957933	76.365	1.54037			13.5246	53.602	5.47153	51.023	6.98026	53.0033	5.77392			13.5246	61.3735	4.01549	58.8789	8.39691	60.122	8.16942
13.2787	76.3527	1.01129	76.0861	0.815933	76.1428	1.53575			13.2787	53.1585	5.40523	50.1308	7.21369	52.3862	6.01315			13.2787	61.5	4.29162	58.2398	7.76897	60.1094	7.70631
13.0328	76.0443	1.00768	74.6719	3.55421	75.5867	2.19549			13.0328	52.3915	5.0605	49.3379	7.55033	51.3176	6.35806			13.0328	61.3546	5.88886	55.5561	9.72997	59.8261	8.8991
12.7869	75.7904	1.13198	74.6606	2.45521	75.3458	2.00385			12.7869	51.7379	4.52604	48.7423	7.47692	50.8321	6.30324			12.7869	60.6176	5.97428	55.0454	10.7234	59.2257	9.33345
12.541	75.2547	0.934044	74.4828	1.58022	74.9648	1.6664			12.541	51.4538	4.33004	48.7224	7.38815	50.0826	6.26761			12.541	60.3136	4.22388	55.1727	9.22328	58.4466	8.62729
12.2951	74.8192	0.831351	73.8399	2.19311	74.3721	1.79974			12.2951	51.5004	3.76976	48.3722	6.07454	49.9443	5.74754			12.2951	60.1607	4.79694	56.8194	9.65027	57.9849	8.80369
12.0492	74.7055	0.780675	73.6616	1.61097	73.9359	2.0082			12.0492	51.2874	3.32404	47.9435	6.04177	49.634	5.41715			12.0492	59.4515	5.77791	57.0207	9.69725	58.1413	8.92061
11.8033	74.4352	1.08111	73.4235	1.13548	73.592	1.87967			11.8033	50.7184	3.40375	47.5902	6.45374	49.4068	5.35941			11.8033	58.2558	5.61628	56.5544	8.67055	57.3341	8.71099
11.5574	73.7593	1.09785	72.3704	3.45391	72.945	2.29297			11.5574	50.4848	3.49077	47.6847	7.18249	48.9711	5.5778			11.5574	57.9321	5.78731	56.7806	9.49955	56.4287	9.24661
11.3115	73.1652	1.09091	72.6153	1.26916	72.1959	4.55124			11.3115	50.7364	4.19039	47.1002	6.81096	48.5425	5.73886			11.3115	57.1447	6.8903	56.0894	9.23609	56.4509	9.98631
11.0656	72.7108	1.21683	71.7725	1.8723	71.5661	5.45062			11.0656	50.2792	3.97428	46.3266	6.28854	47.9609	5.36101			11.0656	57.0859	9.08652	54.0959	8.65222	55.5457	9.74331
10.8197	72.352	1.31784	71.6811	1.38171	71.3058	5.29457			10.8197	49.7918	3.75871	45.8733	6.60834	47.3768	5.35452			10.8197	56.7455	9.5665	53.8032	8.86639	54.6482	9.93352
10.5738	71.5173	1.76831	70.8075	1.3302	70.4392	5.60917			10.5738	49.4335	3.93057	45.1691	6.31839	46.7667	5.34425			10.5738	55.6974	9.10205	53.2333	11.5722	53.6008	10.7682
10.3279	71.0524	1.4216	70.1432	1.97357	70.0711	4.961			10.3279	48.3881	3.70737	42.5121	9.29154	45.4678	6.54519			10.3279	53.0269	10.3572	52.0654	11.9327	52.6851	11.1979
10.082	70.9004	1.42273	69.6742	1.33267	69.4899	5.02694			10.082	47.9259	4.22113	41.1328	10.6257	44.6026	7.34867			10.082	52.3555	10.9227	51.5784	10.5217	52.45	10.7128
9.83607	70.0639	1.34865	68.4818	1.30119	68.5573	5.74656			9.83607	47.4297	4.65975	41.0269	7.83994	44.1554	6.51344			9.83607	52.2811	10.5836	51.6859	11.0098	52.4943	10.6231
9.59016	69.4904	1.4435	68.4437	1.41426	68.1246	5.76266			9.59016	46.8136	5.26454	41.3477	6.06852	43.8052	6.29946			9.59016	52.0932	8.97433	51.4591	10.4359	51.6514	10.0891
9.34426	68.9432	1.25034	67.6872	1.47309	67.4879	5.56921			9.34426	46.3405	5.59896	40.5268	6.23069	42.9542	6.47484			9.34426	51.9372	6.3463	50.2687	11.4895	51.0922	9.65628
9.09836	68.9764	1.4644	67.2431	2.55944	67.2675	4.64564			9.09836	45.903	5.50948	39.4981	7.05019	42.5243	6.99759			9.09836	50.0133	5.67829	48.3362	12.3282	50.1103	10.3972
8.85246	68.3991	0.903517	66.055	2.95724	66.5631	4.97985			8.85246	44.8075	5.17432	38.1862	7.3876	41.8122	7.19764			8.85246	48.1888	5.13698	47.2599	11.4729	48.8974	10.3428
8.60656	67.2478	0.96773	65.3582	2.57082	65.584	5.56273			8.60656	44.3654	6.02963	37.6788	7.46666	40.9099	7.2124			8.60656	47.1346	5.85666	48.002	10.5197	48.1089	9.81874
8.36066	66.459	1.30459	63.8935	3.21474	64.8311	5.3259			8.36066	42.6641	5.54007	37.0132	7.12916	40.1887	6.84394			8.36066	46.4856	7.52493	48.2735	11.1503	47.4585	10.3808
8.11475	65.9488	1.06622	63.5267	2.68474	64.3352	4.79187			8.11475	40.8226	5.82412	36.2064	7.12643	39.0148	6.55279			8.11475	47.2192	9.997	48.4695	11.1317	47.4048	10.473
7.86885	65.2931	1.80847	62.9741	2.81532	63.9599	3.85412			7.86885	39.9582	5.91001	35.9004	7.32561	37.8511	6.24881			7.86885	46.7395	10.9463	49.3418	10.6442	47.058	10.4424
7.62295	63.7281	2.19725	61.9925	3.23268	62.7297	4.39042			7.62295	39.6366	6.23538	35.1238	6.93679	37.3387	6.21223			7.62295	44.9779	10.5249	46.5628	12.7122	45.1283	10.4173
7.37705	63.1739	1.84687	61.7862	2.69953	62.1489	4.46242			7.37705	38.7711	6.77059	34.3692	6.87848	36.7305	6.62377			7.37705	44.0424	10.3534	44.604	12.1068	43.7855	10.0295
7.13115	62.6954	2.76556	60.8712	2.36064	61.2332	5.24585			7.13115	37.0492	5.88868	33.9093	5.8233	35.6242	6.30707			7.13115	43.1402	10.807	42.4107	11.619	42.6106	10.5313
6.88525	61.7161	3.20176	59.3075	4.77252	60.3046	5.09615			6.88525	35.3752	5.55595	33.2135	5.65191	34.4611	6.05341			6.88525	42.7916	9.99339	41.5073	11.5084	42.062	9.77779
6.63934	61.0048	2.1564	58.4674	5.61506	59.6104	4.10892			6.63934	34.7672	5.59543	32.3353	5.64124	33.1957	5.77293			6.63934	43.3561	5.38026	42.1869	11.9915	41.9377	9.14136
6.39344	60.0654	2.92963	57.9794	3.49196	58.7873	3.59081			6.39344	34.3784	4.87897	32.0441	4.58892	32.3541	4.95464			6.39344	44.294	6.61188	41.6905	11.0496	41.4525	9.86988
6.14754	59.1451	2.41784	56.2974	5.53464	57.6523	3.99297			6.14754	34.1591	4.41905	29.6143	5.3208	31.1043	5.20096			6.14754	43.8874	8.3199	40.9162	10.1472	40.3162	9.5127
5.90164	57.3891	4.1566	54.7911	5.50002	55.995	5.04466			5.90164	32.9798	4.42467	28.8141	7.72625	30.0773	5.80605			5.90164	40.678	7.9323	40.2171	7.67462	38.4111	8.07069
5.65574	56.7759	3.7289	54.3078	5.09258	55.1205	5.35386			5.65574	31.5255	4.66137	27.7307	6.57844	28.6119	6.63735			5.65574	38.7632	10.6925	36.2789	11.7607	36.5636	10.3904
5.40984	56.0519	3.3498	52.1709	6.19488	53.5792	6.39182			5.40984	30.6707	4.61074	25.5915	6.631	27.4427	6.59486			5.40984	38.2963	9.56971	33.4603	10.2153	34.861	10.3361
5.16393	54.8189	2.81039	50.9783	5.26815	52.2437	6.54184			5.16393	29.4906	4.61549	23.7893	7.83516	26.4819	6.94457			5.16393	37.5357	8.17996	33.801	8.19899	33.5722	11.947
4.91803	52.3405	7.38156	49.9704	5.66925	50.808	7.72753			4.91803	27.8871	5.5164	22.5238	7.64794	25.064	6.58535			4.91803	37.0789	8.02329	32.3791	9.89188	33.0118	11.7502
4.67213	50.884	8.16311	48.3577	5.59148	49.3102	7.94877			4.67213	26.1155	5.92455	21.4409	6.59221	23.229	6.16346			4.67213	35.02	8.69735	29.1892	7.99496	32.3407	10.5204
4.42623	50.3068	4.47156	47.368	5.07299	47.9719	7.06345			4.42623	22.9418	4.57827	20.6215	5.44364	21.4558	5.33399			4.42623	33.1585	8.54757	26.4679	8.72741	30.013	10.0789
4.18033	49.0697	3.44662	45.8049	4.41834	46.1841	7.12212			4.18033	21.7997	4.05374	20.0795	4.78512	20.5655	5.04955			4.18033	32.7003	7.64436	24.8994	8.01114	28.6797	9.24537
3.93443	47.5723	3.86669	44.1897	4.33208	44.3547	7.13427			3.93443	20.4293	3.36124	18.9661	3.17933	18.9305	4.52693			3.93443	32.2388	8.53928	24.4684	8.16669	28.1501	9.52043
3.68852	45.4842	4.07864	41.6242	6.08347	41.967	7.80422			3.68852	17.3335	4.00929	16.1812	4.92662	17.0186	4.87866			3.68852	29.8484	8.33725	24.7811	7.86669	26.1387	9.23415
3.44262	43.8331	2.8151	38.9923	7.13084	40.0225	8.18763			3.44262	15.346	2.62067	14.0853	5.76046	15.3414	4.6221			3.44262	26.328	6.69833	22.9942	6.85761	23.5435	8.20701
3.19672	41.0249	3.7682	35.76	8.29065	37.8697	8.02678			3.19672	14.3078	1.7888	12.8312	4.89504	14.2606	4.30235			3.19672	23.684	5.33351	20.4357	4.5368	20.7803	6.73547
2.95082	38.0037	3.34812	32.865	9.65359	34.9812	7.85056			2.95082	12.6697	2.21239	11.5053	4.94536	12.4405	3.70061			2.95082	20.6617	7.9295	15.851	3.94932	17.8196	6.8592
2.70492	35.3398	3.01264	28.8514	10.1937	31.0346	9.17432			2.70492	11.1064	2.37122	8.70493	3.59953	10.3654	3.72582			2.70492	18.8057	7.46656	12.6628	6.03186	15.4474	7.12231
2.45902	32.2726	3.35799	24.5413	11.2482	27.3799	9.68719			2.45902	9.60161	1.98236	7.20308	3.52817	8.47618	3.17511			2.45902	17.1154	6.57002	9.88977	7.76977	13.617	7.28144
2.21311	28.5741	3.99847	21.8747	10.3634	24.5123	8.71515			2.21311	7.74017	1.81838	6.05529	3.10029	7.02316	3.00926			2.21311	14.2236	5.56828	9.35069	6.92734	11.2429	6.64997
1.96721	23.9939	4.70846	17.552	9.33647	20.218	8.39131			1.96721	6.53817	2.27012	4.70608	2.94745	5.48423	2.75899			1.96721	10.6365	6.03785	7.01652	4.23404	8.19917	5.59288
1.72131	17.4739	5.43065	13.2003	8.64557	16.0714	7.91108			1.72131	4.22587	1.64548	3.48645	2.02923	4.03575	2.16568			1.72131	7.39433	5.9036	4.61723	2.91492	6.20779	5.20256
1.47541	10.3293	5.75145	10.3575	5.77952	11.6871	6.80038			1.47541	2.74149	1.14468	2.61123	1.32228	2.90647	1.47897			1.47541	3.95205	2.17535	2.70075	1.16939	4.07655	3.00732
1.22951	6.10615	5.39355	6.96534	5.16954	8.14535	5.96995			1.22951	1.84682	0.80452	2.23619	1.39121	2.11561	1.17954			1.22951	2.25031	1.93668	3.15376	4.34584	3.00609	2.71204
0.983607	3.66744	3.90634	5.0425	4.42068	5.43555	4.58249			0.983607	1.36821	0.636547	1.87332	1.62432	1.63891	1.03565			0.983607	1.49105	1.1184	2.66299	4.49244	2.11875	2.51238
0.737705	2.20484	2.64631	3.9904	4.83364	3.20473	3.56995			0.737705	1.11928	0.486714	1.30722	0.717974	1.24986	0.572166			0.737705	1.11461	0.552083	1.16563	-0.342695	1.42342	1.60283
0.491803	1.20346	1.19163	1.19376	1.54172	1.45184	1.58713			0.491803	0.881813	0.484576	1.03244	0.577877	0.966128	0.413528			0.491803	0.837372	0.269453	1.09233	1.24405	1.25757	2.9068
0.245902	0.615729	0.766388	2.4052	4.827	1.55282	3.1189			0.245902	0.766251	0.634122	0.86607	0.452513	0.842299	0.429549			0.245902	0.686108	0.812979	1.01887	-0.190861	1.19007	2.86191
0	0.321864	1.07521	3.01092	11.6789	1.60331	7.68785			0	0.708471	0.71234	0.782886	0.503111	0.780384	0.484612			0	0.610476	0.939889	0.982145	0.544817	1.15633	3.28139

## Sheet: SuppFig3
Intercept					Age					Sex					Handedness
Domain	Estimate	Lower CI	Upper CI		Domain	Estimate	Lower CI	Upper CI		Domain	Estimate	Lower CI	Upper CI		Domain	Estimate	Lower CI	Upper CI
30	21.6048	20.4792	73.4382		30	-0.193472	-0.269478	0.0750087		30	-0.280874	-10.2473	6.03162		30	0.0044511	-0.000823273	0.00822698
29.697	21.6446	20.5459	70.1191		29.697	-0.192821	-0.269255	0.0508641		29.697	-0.277865	-10.2979	5.97841		29.697	0.00437187	-0.000711426	0.00802469
29.3939	21.6215	20.5406	67.1909		29.3939	-0.192098	-0.268721	0.0301728		29.3939	-0.27475	-10.3617	5.93001		29.3939	0.00429034	-0.000711678	0.0078658
29.0909	21.5528	20.5035	64.4759		29.0909	-0.191307	-0.271155	0.0100212		29.0909	-0.271531	-10.4611	5.88628		29.0909	0.00420677	-0.000704859	0.00766468
28.7879	21.4558	20.4326	62.4293		28.7879	-0.190457	-0.271156	-0.00327577		28.7879	-0.26821	-10.5506	5.87265		28.7879	0.00412138	-0.000684972	0.00755769
28.4848	21.3478	20.3257	60.318		28.4848	-0.189552	-0.26908	-0.0118245		28.4848	-0.264788	-10.629	5.83641		28.4848	0.00403442	-0.000684603	0.00745509
28.1818	21.2459	20.2572	58.4765		28.1818	-0.188598	-0.268318	-0.0130578		28.1818	-0.261265	-10.697	5.80449		28.1818	0.00394613	-0.000712013	0.00735966
27.8788	21.1596	20.1758	57.2584		27.8788	-0.187602	-0.267713	-0.0127947		27.8788	-0.257644	-10.7491	5.77918		27.8788	0.00385674	-0.000712946	0.00729328
27.5758	21.0839	20.1132	56.1521		27.5758	-0.186568	-0.268039	-0.0121081		27.5758	-0.253926	-10.7912	5.76015		27.5758	0.0037665	-0.000778505	0.00735382
27.2727	21.0121	20.0427	55.442		27.2727	-0.185505	-0.267558	-0.0116335		27.2727	-0.250112	-10.8236	5.74709		27.2727	0.00367564	-0.000907339	0.00725509
26.9697	20.9374	19.9739	54.81		26.9697	-0.184417	-0.267558	-0.011237		26.9697	-0.246202	-10.8472	5.73966		26.9697	0.00358441	-0.00101382	0.00724049
26.6667	20.8533	19.8933	54.2639		26.6667	-0.183309	-0.267558	-0.0107289		26.6667	-0.242199	-10.8619	5.73754		26.6667	0.00349303	-0.00105822	0.00709533
26.3636	20.7533	19.7963	54.3691		26.3636	-0.18219	-0.267558	-0.0095262		26.3636	-0.238104	-10.8681	5.74041		26.3636	0.00340176	-0.00115864	0.00693815
26.0606	20.6359	19.6809	54.3057		26.0606	-0.181063	-0.267515	-0.00886619		26.0606	-0.233918	-10.8669	5.74796		26.0606	0.00331083	-0.0011885	0.00693825
25.7576	20.5064	19.5564	54.1634		25.7576	-0.179935	-0.267508	-0.00901103		25.7576	-0.229641	-10.8589	5.75985		25.7576	0.00322048	-0.00119384	0.0069279
25.4545	20.37	19.4281	54.142		25.4545	-0.178813	-0.267518	-0.00863643		25.4545	-0.225277	-10.8443	5.77575		25.4545	0.00313094	-0.00127867	0.00682583
25.1515	20.2321	19.2895	54.2934		25.1515	-0.177702	-0.267831	-0.00775572		25.1515	-0.220825	-10.8239	5.79536		25.1515	0.00304247	-0.00133089	0.00667088
24.8485	20.0982	19.153	54.5768		24.8485	-0.176607	-0.268522	-0.00625265		24.8485	-0.216287	-10.7981	5.81835		24.8485	0.00295529	-0.00138004	0.00655258
24.5455	19.9732	19.0216	54.8316		24.5455	-0.175536	-0.269425	-0.00425163		24.5455	-0.211665	-10.7834	5.84229		24.5455	0.00286964	-0.00149445	0.00645732
24.2424	19.8565	18.91	55.3455		24.2424	-0.174494	-0.269454	-0.00249184		24.2424	-0.206959	-10.7779	5.84885		24.2424	0.00278577	-0.00150946	0.00639298
23.9394	19.7431	18.8018	55.6959		23.9394	-0.173486	-0.269459	-0.00143777		23.9394	-0.20217	-10.7686	5.85643		23.9394	0.00270391	-0.00158574	0.00632044
23.6364	19.6278	18.6817	56.2669		23.6364	-0.17252	-0.268536	0.00059082		23.6364	-0.197301	-10.7025	5.86502		23.6364	0.00262431	-0.0016977	0.00623503
23.3333	19.5054	18.5439	56.9638		23.3333	-0.1716	-0.268014	0.00252149		23.3333	-0.192353	-10.6313	5.87459		23.3333	0.0025472	-0.00189112	0.00614579
23.0303	19.3708	18.4318	57.7487		23.0303	-0.170733	-0.268002	0.0049254		23.0303	-0.187326	-10.5557	5.88512		23.0303	0.00247282	-0.00207947	0.00612993
22.7273	19.2195	18.2795	58.5251		22.7273	-0.169925	-0.267999	0.0061631		22.7273	-0.182222	-10.4978	5.89658		22.7273	0.00240141	-0.0022284	0.00586659
22.4242	19.0521	18.1102	59.1478		22.4242	-0.169182	-0.267996	0.00917426		22.4242	-0.177042	-10.4444	5.90895		22.4242	0.00233321	-0.00238486	0.00582801
22.1212	18.872	17.9501	59.5809		22.1212	-0.168509	-0.269269	0.0107864		22.1212	-0.171788	-10.3923	5.92219		22.1212	0.00226846	-0.00258139	0.00583448
21.8182	18.6827	17.7725	60.1351		21.8182	-0.167913	-0.269446	0.015647		21.8182	-0.16646	-10.3416	5.9363		21.8182	0.00220739	-0.00277604	0.00586945
21.5152	18.4876	17.5775	60.5857		21.5152	-0.1674	-0.269435	0.0190483		21.5152	-0.16106	-10.303	5.95123		21.5152	0.00215025	-0.00297866	0.00585033
21.2121	18.2899	17.4071	61.4535		21.2121	-0.166975	-0.269809	0.0238913		21.2121	-0.15559	-10.2828	5.96697		21.2121	0.00209728	-0.00315355	0.00612042
20.9091	18.0927	17.2075	62.0464		20.9091	-0.166645	-0.270757	0.0296618		20.9091	-0.15005	-10.2636	5.9835		20.9091	0.00204871	-0.0033347	0.00610982
20.6061	17.8962	17.0378	63.3104		20.6061	-0.166415	-0.27125	0.0335051		20.6061	-0.144442	-10.2458	6.00078		20.6061	0.00200478	-0.00352665	0.00607653
20.303	17.7	16.822	64.1475		20.303	-0.166292	-0.271283	0.0396767		20.303	-0.138767	-10.2298	6.03047		20.303	0.00196574	-0.00367103	0.00613193
20	17.5037	16.5981	64.9792		20	-0.166282	-0.272132	0.045853		20	-0.133027	-10.2175	6.0628		20	0.00193182	-0.00386545	0.00613219
19.697	17.3068	16.4217	65.3142		19.697	-0.166389	-0.272741	0.0516034		19.697	-0.127222	-10.1708	6.09554		19.697	0.00190326	-0.00401794	0.00616141
19.3939	17.1088	16.232	65.1405		19.3939	-0.166622	-0.273605	0.056229		19.3939	-0.121354	-10.1241	6.12853		19.3939	0.0018803	-0.00410749	0.00621832
19.0909	16.9088	16.033	65.3702		19.0909	-0.166984	-0.27363	0.0600202		19.0909	-0.115424	-10.1095	6.16165		19.0909	0.00186318	-0.00424479	0.00635334
18.7879	16.7048	15.8258	65.3971		18.7879	-0.167483	-0.273946	0.0635984		18.7879	-0.109433	-10.1108	6.19476		18.7879	0.00185214	-0.00433937	0.00639426
18.4848	16.4943	15.5833	65.3804		18.4848	-0.168124	-0.273898	0.0632546		18.4848	-0.103384	-10.1134	6.19797		18.4848	0.00184742	-0.00429152	0.00636177
18.1818	16.2749	15.3808	65.3435		18.1818	-0.168913	-0.275353	0.0655001		18.1818	-0.097276	-10.1175	6.1991		18.1818	0.00184925	-0.00438425	0.00639584
17.8788	16.0442	15.1654	64.909		17.8788	-0.169857	-0.275915	0.0649425		17.8788	-0.0911115	-10.1231	6.20529		17.8788	0.00185787	-0.0044992	0.00633629
17.5758	15.7998	14.9193	64.3656		17.5758	-0.170961	-0.276622	0.0640346		17.5758	-0.0848916	-10.1303	6.21691		17.5758	0.00187353	-0.00453277	0.00627642
17.2727	15.5409	14.674	63.4543		17.2727	-0.17223	-0.277485	0.0608849		17.2727	-0.0786175	-10.1391	6.23434		17.2727	0.00189647	-0.00441542	0.00633469
16.9697	15.2698	14.4037	62.5979		16.9697	-0.173672	-0.277163	0.0579099		16.9697	-0.0722905	-10.1497	6.25797		16.9697	0.00192692	-0.00434275	0.0063385
16.6667	14.989	14.1467	61.4281		16.6667	-0.175292	-0.276516	0.0525662		16.6667	-0.0659118	-10.1622	6.28817		16.6667	0.00196512	-0.00422427	0.00634616
16.3636	14.701	13.8494	60.2047		16.3636	-0.177096	-0.278925	0.0458974		16.3636	-0.0594827	-10.1766	6.31714		16.3636	0.00201131	-0.00416056	0.00634236
16.0606	14.4084	13.5853	58.6274		16.0606	-0.17909	-0.281579	0.0373049		16.0606	-0.0530045	-10.1934	6.3513		16.0606	0.00206573	-0.00402132	0.00639666
15.7576	14.1136	13.2828	56.724		15.7576	-0.18128	-0.284093	0.0286383		15.7576	-0.0464784	-10.2122	6.39486		15.7576	0.00212861	-0.00404096	0.0064376
15.4545	13.8145	12.9731	54.5917		15.4545	-0.183672	-0.284344	0.0166923		15.4545	-0.0399058	-10.2385	6.43501		15.4545	0.00220021	-0.00399842	0.0066305
15.1515	13.5031	12.6783	52.1551		15.1515	-0.186272	-0.286083	0.00289973		15.1515	-0.0332878	-10.3276	6.40531		15.1515	0.00228076	-0.00402834	0.00670575
14.8485	13.1711	12.3666	49.2024		14.8485	-0.189085	-0.286923	-0.0123655		14.8485	-0.0266259	-10.4302	6.42871		14.8485	0.00237048	-0.00401704	0.00686921
14.5455	12.8101	12.0308	46.2577		14.5455	-0.192113	-0.289154	-0.0248573		14.5455	-0.0199225	-10.5456	6.45194		14.5455	0.00246937	-0.00396981	0.0069651
14.2424	12.412	11.5808	42.7683		14.2424	-0.19535	-0.291144	-0.0382651		14.2424	-0.0131812	-10.6615	6.4747		14.2424	0.00257721	-0.00407894	0.0070261
13.9394	11.9691	11.1308	38.9683		13.9394	-0.198791	-0.295784	-0.0489588		13.9394	-0.00640568	-10.805	6.49868		13.9394	0.00269376	-0.00430517	0.00731111
13.6364	11.4857	10.5996	35.0313		13.6364	-0.202431	-0.299723	-0.0598925		13.6364	0.000400292	-10.9439	6.52408		13.6364	0.00281876	-0.00437914	0.00765179
13.3333	10.9757	10.0764	30.9482		13.3333	-0.206266	-0.305756	-0.070751		13.3333	0.00723306	-11.1041	6.5484		13.3333	0.00295199	-0.00460663	0.00804546
13.0303	10.4529	9.3885	26.6478		13.0303	-0.21029	-0.314922	-0.0759877		13.0303	0.0140889	-11.2618	6.57132		13.0303	0.00309319	-0.00485763	0.00866893
12.7273	9.93168	8.50419	22.1576		12.7273	-0.214499	-0.32782	-0.0774783		12.7273	0.0209642	-11.4311	6.59255		12.7273	0.00324214	-0.00513787	0.00928124
12.4242	9.42592	6.04788	17.8699		12.4242	-0.218887	-0.340517	-0.0752267		12.4242	0.0278553	-11.6106	6.61014		12.4242	0.00339858	-0.00540338	0.0102809
12.1212	8.94737	3.27021	13.8552		12.1212	-0.22345	-0.360284	-0.0751165		12.1212	0.0347584	-11.7952	6.60242		12.1212	0.00356228	-0.00575823	0.0109744
11.8182	8.48669	-0.304898	10.0152		11.8182	-0.228182	-0.384475	-0.0742997		11.8182	0.0416698	-11.8961	6.54985		11.8182	0.003733	-0.00617368	0.0116169
11.5152	8.02368	-3.85669	8.76641		11.5152	-0.233078	-0.405976	-0.0751251		11.5152	0.0485859	-11.9547	6.46927		11.5152	0.00391049	-0.00657003	0.0124059
11.2121	7.53803	-7.37205	8.15579		11.2121	-0.238134	-0.430343	-0.0740584		11.2121	0.055503	-12.004	6.3827		11.2121	0.00409451	-0.00691909	0.0133603
10.9091	7.00942	-12.3712	7.67394		10.9091	-0.243345	-0.460748	-0.0721933		10.9091	0.0624174	-12.0495	6.29002		10.9091	0.00428482	-0.00722263	0.0145308
10.6061	6.41757	-16.7082	7.13301		10.6061	-0.248705	-0.492264	-0.0715562		10.6061	0.0693253	-12.0906	6.19109		10.6061	0.00448119	-0.007959	0.0153759
10.303	5.74609	-21.6469	6.45608		10.303	-0.254209	-0.525038	-0.0732566		10.303	0.0762232	-12.1338	6.14784		10.303	0.00468337	-0.0083557	0.0163159
10	4.99919	-26.9834	5.70521		10	-0.259853	-0.560958	-0.074085		10	0.0831073	-12.1805	6.23086		10	0.00489111	-0.00860785	0.017256
9.69697	4.18774	-32.2592	4.8939		9.69697	-0.265632	-0.591876	-0.0752543		9.69697	0.089974	-12.3157	6.10322		9.69697	0.00510419	-0.00902866	0.0183245
9.39394	3.3226	-37.1882	4.07611		9.39394	-0.27154	-0.623342	-0.0760515		9.39394	0.0968194	-12.4527	5.9678		9.39394	0.00532235	-0.0095262	0.0196231
9.09091	2.41466	-42.7797	3.18552		9.09091	-0.277572	-0.658565	-0.0775066		9.09091	0.10364	-12.5857	5.96251		9.09091	0.00554536	-0.00982563	0.0211764
8.78788	1.47479	-47.9811	2.29059		8.78788	-0.283725	-0.696681	-0.0787007		8.78788	0.110432	-12.7131	6.01385		8.78788	0.00577297	-0.0101821	0.0226685
8.48485	0.508659	-53.1355	1.36762		8.48485	-0.289991	-0.734686	-0.0817941		8.48485	0.117192	-12.7905	6.11923		8.48485	0.00600494	-0.0106842	0.0237667
8.18182	-0.494588	-58.1117	0.417771		8.18182	-0.296368	-0.76295	-0.0846694		8.18182	0.123916	-12.9249	6.1454		8.18182	0.00624104	-0.0106841	0.0252665
7.87879	-1.54909	-62.9141	-0.58074		7.87879	-0.302849	-0.790706	-0.0847115		7.87879	0.1306	-13.0457	6.28676		7.87879	0.00648102	-0.0110055	0.0270291
7.57576	-2.66898	-67.3811	-1.63466		7.57576	-0.30943	-0.824038	-0.0893093		7.57576	0.137242	-13.1406	6.33781		7.57576	0.00672464	-0.0113305	0.0287825
7.27273	-3.86839	-72.3524	-2.78019		7.27273	-0.316105	-0.857202	-0.0925843		7.27273	0.143836	-13.0799	6.36905		7.27273	0.00697166	-0.0114293	0.0303432
6.9697	-5.16146	-76.6209	-4.05104		6.9697	-0.32287	-0.890178	-0.0936667		6.9697	0.150379	-13.136	6.33128		6.9697	0.00722184	-0.011284	0.0318737
6.66667	-6.56133	-80.8273	-5.42006		6.66667	-0.329719	-0.922816	-0.0940196		6.66667	0.156868	-13.3218	6.40953		6.66667	0.00747494	-0.0117971	0.0339604
6.36364	-8.07922	-84.4289	-6.8401		6.36364	-0.336649	-0.955161	-0.0998581		6.36364	0.163299	-13.4151	6.37632		6.36364	0.00773071	-0.0121115	0.0360492
6.06061	-9.72612	-87.6146	-8.38278		6.06061	-0.343653	-0.99607	-0.103561		6.06061	0.169668	-13.3775	6.20476		6.06061	0.00798891	-0.0127773	0.0379363
5.75758	-11.513	-91.4045	-10.0816		5.75758	-0.350726	-1.01884	-0.108338		5.75758	0.175972	-13.3228	6.17932		5.75758	0.00824932	-0.0130595	0.0396784
5.45455	-13.4509	-95.1885	-11.8825		5.45455	-0.357865	-1.04901	-0.113187		5.45455	0.182207	-13.2616	6.2617		5.45455	0.00851167	-0.0125763	0.0415234
5.15152	-15.5508	-98.149	-13.8677		5.15152	-0.365063	-1.07696	-0.117743		5.15152	0.188369	-13.2345	6.25439		5.15152	0.00877574	-0.0127848	0.0434582
4.84848	-17.8273	-100.697	-16.0282		4.84848	-0.372316	-1.10811	-0.124745		4.84848	0.194455	-13.1539	6.07889		4.84848	0.00904127	-0.0128166	0.0465279
4.54545	-20.2994	-103.854	-18.3223		4.54545	-0.379619	-1.12224	-0.131888		4.54545	0.20046	-13.003	5.89177		4.54545	0.00930804	-0.0129925	0.0488452
4.24242	-22.9863	-106.621	-20.8403		4.24242	-0.386966	-1.13795	-0.137724		4.24242	0.206381	-12.8457	5.70859		4.24242	0.0095758	-0.0133649	0.0512193
3.93939	-25.9073	-109.395	-23.53		3.93939	-0.394354	-1.15518	-0.139864		3.93939	0.212215	-12.8797	5.46854		3.93939	0.0098443	-0.0135905	0.0541648
3.63636	-29.0818	-111.542	-26.5375		3.63636	-0.401776	-1.16696	-0.139843		3.63636	0.217958	-12.8495	5.37417		3.63636	0.0101133	-0.0138357	0.0573425
3.33333	-32.5349	-113.282	-29.7846		3.33333	-0.409228	-1.16071	-0.140284		3.33333	0.223606	-12.7708	5.20465		3.33333	0.0103826	-0.0142207	0.0608238
3.0303	-36.3937	-116.163	-33.4276		3.0303	-0.416704	-1.18836	-0.141102		3.0303	0.229155	-12.7295	5.00372		3.0303	0.0106519	-0.0141587	0.0639221
2.72727	-40.8695	-121.55	-37.6193		2.72727	-0.424201	-1.1903	-0.146659		2.72727	0.234602	-12.5195	4.99457		2.72727	0.010921	-0.0144138	0.0667608
2.42424	-46.1761	-122.81	-42.5752		2.42424	-0.431712	-1.20369	-0.149783		2.42424	0.239942	-12.354	4.96972		2.42424	0.0111896	-0.0146644	0.0696089
2.12121	-52.5273	-128.583	-48.7874		2.12121	-0.439233	-1.21239	-0.149782		2.12121	0.245173	-12.0511	4.83386		2.12121	0.0114575	-0.014503	0.0722303
1.81818	-60.137	-132.834	-56.2429		1.81818	-0.44676	-1.22418	-0.14978		1.81818	0.250291	-12.0042	4.67778		1.81818	0.0117245	-0.0146034	0.0748443
1.51515	-69.2536	-137.54	-65.0806		1.51515	-0.454286	-1.22979	-0.149778		1.51515	0.255292	-11.8305	4.52122		1.51515	0.0119903	-0.0149695	0.0786197
1.21212	-80.439	-144.354	-74.5955		1.21212	-0.461807	-1.23973	-0.149971		1.21212	0.260172	-11.4047	4.53793		1.21212	0.0122547	-0.0153222	0.0825239
0.909091	-94.4234	-155.927	-86.0086		0.909091	-0.469318	-1.25026	-0.149776		0.909091	0.264927	-10.9764	4.42168		0.909091	0.0125174	-0.0154131	0.0859138
0.606061	-111.938	-171.356	-96.6301		0.606061	-0.476814	-1.26472	-0.14012		0.606061	0.269554	-10.7145	4.31086		0.606061	0.0127782	-0.0156752	0.0887734
0.30303	-133.715	-192.068	-109.647		0.30303	-0.484289	-1.29556	-0.127118		0.30303	0.27405	-10.4382	4.40007		0.30303	0.0130369	-0.015688	0.0936762
0	-160.486	-217.766	-127.755		0	-0.49174	-1.32266	-0.124777		0	0.27841	-10.1348	4.41049		0	0.0132932	-0.0142341	0.0977829

## Sheet: SuppFig4
Intercept					Age					Sex					Handedness
Domain	Estimate	Lower CI	Upper CI		Domain	Estimate	Lower CI	Upper CI		Domain	Estimate	Lower CI	Upper CI		Domain	Estimate	Lower CI	Upper CI
30	42.1677	39.4495	85.9606		30	-0.894526	-1.53965	-0.24774		30	0.464284	-0.894193	9.79422		30	0.000406807	-0.0368808	0.0371085
29.697	41.9053	39.4402	85.7133		29.697	-0.877355	-1.51747	-0.236385		29.697	0.473933	-0.847344	9.90442		29.697	0.000406759	-0.0361432	0.0373986
29.3939	41.5561	39.2138	85.8278		29.3939	-0.861813	-1.50244	-0.229656		29.3939	0.483738	-0.812202	10.0001		29.3939	0.000406711	-0.0345563	0.0371629
29.0909	41.1509	38.8556	84.9889		29.0909	-0.847853	-1.4877	-0.213564		29.0909	0.493676	-0.794967	10.0123		29.0909	0.000406661	-0.032976	0.0382446
28.7879	40.7206	38.5496	84.463		28.7879	-0.835428	-1.46537	-0.196792		28.7879	0.503727	-0.766178	10.0245		28.7879	0.00040661	-0.0325431	0.0381717
28.4848	40.2963	38.1425	84.3519		28.4848	-0.824492	-1.44441	-0.188136		28.4848	0.513867	-0.742811	10.0369		28.4848	0.000406557	-0.0317515	0.0393715
28.1818	39.9086	37.7258	84.7775		28.1818	-0.814998	-1.43181	-0.181642		28.1818	0.524074	-0.71522	9.896		28.1818	0.000406504	-0.0317042	0.0399267
27.8788	39.5704	37.272	84.0786		27.8788	-0.806899	-1.42854	-0.185659		27.8788	0.534326	-0.69014	9.80749		27.8788	0.00040645	-0.0306539	0.0401719
27.5758	39.2603	36.8355	83.3119		27.5758	-0.80015	-1.41855	-0.174095		27.5758	0.5446	-0.659789	9.84642		27.5758	0.000406395	-0.0303352	0.0413649
27.2727	38.9537	36.4194	82.8063		27.2727	-0.794702	-1.40519	-0.168963		27.2727	0.554875	-0.617416	9.89508		27.2727	0.00040634	-0.0302277	0.0419765
26.9697	38.6256	36.0104	81.9754		26.9697	-0.790511	-1.39885	-0.17063		26.9697	0.565128	-0.605987	9.94401		26.9697	0.000406283	-0.0299748	0.042261
26.6667	38.2513	35.5574	81.0764		26.6667	-0.787528	-1.39543	-0.16205		26.6667	0.575336	-0.58579	10.0383		26.6667	0.000406226	-0.0298405	0.0416387
26.3636	37.8065	35.0985	81.0926		26.3636	-0.785707	-1.39323	-0.154661		26.3636	0.585479	-0.562049	10.1317		26.3636	0.000406169	-0.0299747	0.0419698
26.0606	37.286	34.5415	80.3914		26.0606	-0.785002	-1.39209	-0.140529		26.0606	0.595532	-0.538702	10.1472		26.0606	0.000406111	-0.0299888	0.0424194
25.7576	36.7077	33.8328	79.656		25.7576	-0.785365	-1.39183	-0.138579		25.7576	0.605474	-0.526868	10.1633		25.7576	0.000406053	-0.0299891	0.0426924
25.4545	36.0907	33.1399	77.8771		25.4545	-0.786751	-1.39318	-0.141092		25.4545	0.615283	-0.525562	10.1802		25.4545	0.000405995	-0.0299764	0.0429536
25.1515	35.4542	32.2923	76.821		25.1515	-0.789113	-1.39325	-0.137056		25.1515	0.624937	-0.520259	10.2238		25.1515	0.000405936	-0.0301575	0.0429368
24.8485	34.8173	31.4252	75.4483		24.8485	-0.792404	-1.40013	-0.140593		24.8485	0.634412	-0.500257	10.2705		24.8485	0.000405877	-0.0304774	0.0428698
24.5455	34.1987	30.6312	74.1117		24.5455	-0.796577	-1.4048	-0.149041		24.5455	0.643688	-0.511344	10.3452		24.5455	0.000405818	-0.0307484	0.0428402
24.2424	33.6072	29.9738	72.7185		24.2424	-0.801585	-1.4107	-0.155653		24.2424	0.652741	-0.4982	10.4831		24.2424	0.00040576	-0.0307442	0.0424226
23.9394	33.0444	29.4573	71.1658		23.9394	-0.807383	-1.41832	-0.155911		23.9394	0.661549	-0.501644	10.6065		23.9394	0.000405701	-0.0311692	0.0419664
23.6364	32.5114	28.8931	69.6895		23.6364	-0.813923	-1.42602	-0.15619		23.6364	0.670091	-0.497596	10.6261		23.6364	0.000405643	-0.0307549	0.041826
23.3333	32.0096	28.3473	68.3824		23.3333	-0.821159	-1.43538	-0.160167		23.3333	0.678343	-0.478234	10.6154		23.3333	0.000405585	-0.030713	0.0407117
23.0303	31.54	27.8332	67.1382		23.0303	-0.829044	-1.44121	-0.175928		23.0303	0.686284	-0.449211	10.6048		23.0303	0.000405527	-0.0310184	0.0408597
22.7273	31.1028	27.4531	65.8536		22.7273	-0.837531	-1.44962	-0.187344		22.7273	0.693891	-0.446151	10.6213		22.7273	0.00040547	-0.0315438	0.0413687
22.4242	30.6875	27.252	64.256		22.4242	-0.846575	-1.45649	-0.197332		22.4242	0.701141	-0.449958	10.6694		22.4242	0.000405413	-0.0318522	0.0409989
22.1212	30.2785	27.0958	62.8331		22.1212	-0.856127	-1.46342	-0.209205		22.1212	0.708014	-0.405898	10.6548		22.1212	0.000405357	-0.0320803	0.0415907
21.8182	29.8601	26.7449	61.7002		21.8182	-0.866142	-1.46984	-0.219104		21.8182	0.714486	-0.419007	10.638		21.8182	0.000405301	-0.0322845	0.0418614
21.5152	29.4166	26.3544	61.0869		21.5152	-0.876573	-1.48002	-0.23265		21.5152	0.720535	-0.391196	10.6241		21.5152	0.000405246	-0.0327004	0.0412421
21.2121	28.9323	25.9591	59.1034		21.2121	-0.887373	-1.49181	-0.244142		21.2121	0.726139	-0.391434	10.618		21.2121	0.000405192	-0.0328802	0.0416485
20.9091	28.3954	25.5729	57.462		20.9091	-0.898495	-1.50459	-0.256305		20.9091	0.731275	-0.376472	10.6263		20.9091	0.00040514	-0.0335797	0.0420143
20.6061	27.8138	25.0119	55.5038		20.6061	-0.909894	-1.51514	-0.273299		20.6061	0.735922	-0.37811	10.5989		20.6061	0.000405088	-0.0340044	0.0412918
20.303	27.2014	24.4147	54.5093		20.303	-0.921521	-1.51926	-0.2899		20.303	0.740057	-0.397582	10.6169		20.303	0.000405037	-0.0342155	0.0399538
20	26.5724	23.8025	52.4359		20	-0.933332	-1.53424	-0.305563		20	0.743658	-0.379343	10.6545		20	0.000404987	-0.0343924	0.0398936
19.697	25.9408	23.2529	50.0326		19.697	-0.945278	-1.53988	-0.321432		19.697	0.746702	-0.377806	10.682		19.697	0.000404938	-0.0345518	0.0396959
19.3939	25.3205	22.8232	48.8936		19.3939	-0.957314	-1.54918	-0.343607		19.3939	0.749167	-0.358799	10.671		19.3939	0.000404891	-0.0345577	0.0394408
19.0909	24.7229	22.2803	47.2555		19.0909	-0.969392	-1.55872	-0.358558		19.0909	0.751031	-0.37364	10.7003		19.0909	0.000404845	-0.0349515	0.0395959
18.7879	24.1507	21.7824	46.06		18.7879	-0.981466	-1.57057	-0.376222		18.7879	0.752272	-0.40321	10.7697		18.7879	0.000404801	-0.0350907	0.0395041
18.4848	23.6048	21.3902	44.2504		18.4848	-0.99349	-1.58674	-0.393459		18.4848	0.752868	-0.393756	10.7762		18.4848	0.000404758	-0.0355765	0.0394096
18.1818	23.0863	21.0305	42.3488		18.1818	-1.00542	-1.59419	-0.410629		18.1818	0.752795	-0.369286	10.8182		18.1818	0.000404717	-0.0368841	0.0393124
17.8788	22.5964	20.6159	40.6249		17.8788	-1.0172	-1.60601	-0.425474		17.8788	0.752032	-0.369257	10.8588		17.8788	0.000404678	-0.0369331	0.0389704
17.5758	22.1358	20.2341	38.4608		17.5758	-1.02879	-1.61739	-0.435451		17.5758	0.750557	-0.384974	10.8944		17.5758	0.00040464	-0.0373448	0.0391099
17.2727	21.6964	19.8962	35.9045		17.2727	-1.04015	-1.62929	-0.442419		17.2727	0.748347	-0.413246	10.9246		17.2727	0.000404604	-0.0384077	0.0390045
16.9697	21.2515	19.3888	33.6064		16.9697	-1.05122	-1.64312	-0.457303		16.9697	0.745381	-0.410347	10.9492		16.9697	0.000404571	-0.0385166	0.038891
16.6667	20.773	18.7771	31.3469		16.6667	-1.06196	-1.654	-0.471145		16.6667	0.741634	-0.384118	10.9683		16.6667	0.000404539	-0.0391854	0.0387496
16.3636	20.2321	18.1335	29.2823		16.3636	-1.07232	-1.67313	-0.488198		16.3636	0.737087	-0.387906	10.9823		16.3636	0.000404509	-0.0398557	0.0386216
16.0606	19.6006	17.2746	27.0484		16.0606	-1.08226	-1.68695	-0.50233		16.0606	0.731715	-0.37098	10.9903		16.0606	0.000404482	-0.0402338	0.0389349
15.7576	18.8508	16.3321	24.4446		15.7576	-1.09173	-1.70036	-0.508394		15.7576	0.725498	-0.353648	10.9919		15.7576	0.000404456	-0.0407703	0.03892
15.4545	17.9842	15.1007	21.696		15.4545	-1.10068	-1.70681	-0.513068		15.4545	0.718412	-0.343244	10.9875		15.4545	0.000404434	-0.0406914	0.0386984
15.1515	17.0384	13.182	19.778		15.1515	-1.10907	-1.72074	-0.523157		15.1515	0.710436	-0.35768	10.9792		15.1515	0.000404413	-0.0412226	0.038382
14.8485	16.0533	10.3015	18.4582		14.8485	-1.11685	-1.73409	-0.528086		14.8485	0.701548	-0.373461	10.9637		14.8485	0.000404395	-0.0417855	0.038012
14.5455	15.0688	7.54845	17.4392		14.5455	-1.12399	-1.75243	-0.529616		14.5455	0.691749	-0.388126	11.0585		14.5455	0.00040438	-0.0424227	0.0379197
14.2424	14.1248	4.40031	16.5496		14.2424	-1.13048	-1.76246	-0.537073		14.2424	0.681067	-0.41612	11.1541		14.2424	0.000404367	-0.0435431	0.0385301
13.9394	13.2585	1.04142	15.5715		13.9394	-1.13632	-1.7727	-0.539761		13.9394	0.669527	-0.44838	11.2491		13.9394	0.000404356	-0.0438624	0.0387538
13.6364	12.4629	-1.74651	14.7723		13.6364	-1.14149	-1.77927	-0.541256		13.6364	0.657154	-0.511585	11.3411		13.6364	0.000404348	-0.0442912	0.0387536
13.3333	11.6958	-4.51194	14.1135		13.3333	-1.14598	-1.78524	-0.54338		13.3333	0.643977	-0.535109	11.4295		13.3333	0.000404342	-0.0452168	0.0386023
13.0303	10.9137	-6.61857	13.3743		13.0303	-1.14979	-1.79449	-0.546963		13.0303	0.630021	-0.565257	11.5139		13.0303	0.000404338	-0.045581	0.038406
12.7273	10.0735	-8.83399	12.6133		12.7273	-1.15291	-1.79671	-0.548811		12.7273	0.615313	-0.591927	11.5939		12.7273	0.000404336	-0.0455128	0.0385201
12.4242	9.13167	-12.2759	11.67		12.4242	-1.15532	-1.79607	-0.557132		12.4242	0.599879	-0.62718	11.6689		12.4242	0.000404337	-0.045429	0.0382119
12.1212	8.0501	-14.7146	10.5522		12.1212	-1.15703	-1.79494	-0.564246		12.1212	0.583745	-0.68709	11.7386		12.1212	0.000404339	-0.0461252	0.0379011
11.8182	6.83593	-18.4629	9.24667		11.8182	-1.15801	-1.7957	-0.567053		11.8182	0.566939	-0.739587	11.8023		11.8182	0.000404344	-0.0454775	0.0380939
11.5152	5.51983	-22.2531	7.91876		11.5152	-1.15826	-1.79761	-0.571819		11.5152	0.549485	-0.795393	11.8598		11.5152	0.00040435	-0.0465656	0.0389143
11.2121	4.13267	-25.2389	6.51149		11.2121	-1.15777	-1.79942	-0.57245		11.2121	0.531412	-0.824469	11.9106		11.2121	0.000404358	-0.0467641	0.0389204
10.9091	2.70534	-28.4131	5.21429		10.9091	-1.15653	-1.80652	-0.569156		10.9091	0.512744	-0.866231	11.9541		10.9091	0.000404368	-0.0466403	0.0387044
10.6061	1.26871	-31.3225	3.74222		10.6061	-1.15453	-1.80019	-0.572184		10.6061	0.493509	-0.927094	11.9899		10.6061	0.00040438	-0.0460392	0.0383288
10.303	-0.152886	-35.2747	2.33508		10.303	-1.15176	-1.79598	-0.572597		10.303	0.473734	-0.948395	11.9923		10.303	0.000404393	-0.0469868	0.0379573
10	-1.56908	-38.0056	1.05063		10	-1.14822	-1.79011	-0.567856		10	0.453443	-0.959391	11.9698		10	0.000404408	-0.0468189	0.0379761
9.69697	-3.00058	-40.8331	-0.29588		9.69697	-1.14389	-1.78242	-0.562651		9.69697	0.432665	-0.96703	11.9296		9.69697	0.000404425	-0.0467928	0.037959
9.39394	-4.46808	-43.4858	-1.63431		9.39394	-1.13877	-1.76835	-0.551098		9.39394	0.411424	-1.03037	11.8797		9.39394	0.000404443	-0.0468265	0.037765
9.09091	-5.99228	-46.0416	-3.12187		9.09091	-1.13284	-1.76077	-0.548285		9.09091	0.389749	-1.07368	11.8636		9.09091	0.000404462	-0.0469091	0.0371023
8.78788	-7.59388	-48.8341	-4.689		8.78788	-1.1261	-1.75144	-0.543726		8.78788	0.367664	-1.13122	11.8703		8.78788	0.000404483	-0.0472026	0.0367735
8.48485	-9.29273	-51.9911	-6.3898		8.48485	-1.11854	-1.74045	-0.543407		8.48485	0.345197	-1.1874	11.8875		8.48485	0.000404505	-0.0467931	0.0370207
8.18182	-11.1059	-55.0244	-8.13447		8.18182	-1.11014	-1.72432	-0.539221		8.18182	0.322374	-1.22613	11.8814		8.18182	0.000404528	-0.0459217	0.0367853
7.87879	-13.0499	-57.4325	-10.0411		7.87879	-1.1009	-1.70614	-0.529153		7.87879	0.299221	-1.25803	11.8282		7.87879	0.000404553	-0.0451646	0.0364834
7.57576	-15.1414	-59.7698	-12.1155		7.57576	-1.09081	-1.69411	-0.523546		7.57576	0.275765	-1.2658	11.7522		7.57576	0.000404578	-0.045619	0.0363689
7.27273	-17.3967	-62.0585	-14.3869		7.27273	-1.07986	-1.67945	-0.523781		7.27273	0.252032	-1.22712	11.6882		7.27273	0.000404605	-0.0450263	0.0363643
6.9697	-19.8325	-64.9344	-16.91		6.9697	-1.06804	-1.66877	-0.523819		6.9697	0.228049	-1.25209	11.6462		6.9697	0.000404633	-0.044188	0.0362102
6.66667	-22.4478	-68.2473	-19.5951		6.66667	-1.05535	-1.64628	-0.524175		6.66667	0.203842	-1.25885	11.539		6.66667	0.000404661	-0.0431519	0.0361954
6.36364	-25.2079	-71.5034	-22.1991		6.36364	-1.04176	-1.6276	-0.523073		6.36364	0.179437	-1.28026	11.4184		6.36364	0.000404691	-0.0425341	0.0362013
6.06061	-28.074	-74.0887	-25.0905		6.06061	-1.02728	-1.61753	-0.511707		6.06061	0.154861	-1.35143	11.3006		6.06061	0.000404721	-0.0422069	0.0359246
5.75758	-31.0073	-77.2447	-28.1045		5.75758	-1.0119	-1.59537	-0.495026		5.75758	0.13014	-1.39005	11.2059		5.75758	0.000404752	-0.0406891	0.036039
5.45455	-33.969	-81.1031	-31.0852		5.45455	-0.995594	-1.57489	-0.48586		5.45455	0.105301	-1.41233	11.0994		5.45455	0.000404784	-0.0394689	0.0360053
5.15152	-36.9219	-84.7507	-34.0715		5.15152	-0.978367	-1.55023	-0.476537		5.15152	0.0803702	-1.42012	10.9236		5.15152	0.000404816	-0.0383585	0.0355783
4.84848	-39.8967	-87.0322	-37.0387		4.84848	-0.960207	-1.5238	-0.46191		4.84848	0.0553737	-1.42649	10.7055		4.84848	0.000404849	-0.0371405	0.0356289
4.54545	-43.01	-90.0052	-40.0984		4.54545	-0.941103	-1.50436	-0.447977		4.54545	0.0303382	-1.45335	10.4748		4.54545	0.000404883	-0.0356772	0.0356397
4.24242	-46.3842	-92.1679	-43.5298		4.24242	-0.921047	-1.47337	-0.434421		4.24242	0.00528995	-1.50169	10.3053		4.24242	0.000404917	-0.0345569	0.0353897
3.93939	-50.1415	-94.0042	-47.285		3.93939	-0.90003	-1.44391	-0.4087		3.93939	-0.0197445	-1.52648	10.1085		3.93939	0.000404951	-0.0331443	0.0351824
3.63636	-54.4043	-96.1473	-51.3746		3.63636	-0.878042	-1.41542	-0.391948		3.63636	-0.0447388	-1.56502	9.84619		3.63636	0.000404985	-0.0314381	0.0349754
3.33333	-59.2896	-98.776	-56.1753		3.33333	-0.855074	-1.3895	-0.373769		3.33333	-0.0696666	-1.61965	9.55068		3.33333	0.00040502	-0.0302829	0.0349684
3.0303	-64.8248	-102.013	-61.6023		3.0303	-0.831117	-1.36014	-0.353643		3.0303	-0.0945013	-1.75635	9.23462		3.0303	0.000405055	-0.029667	0.0348256
2.72727	-70.9629	-108.094	-67.7483		2.72727	-0.806162	-1.33627	-0.33945		2.72727	-0.119217	-1.78734	8.89462		2.72727	0.000405091	-0.0285664	0.034556
2.42424	-77.6545	-110.949	-74.2994		2.42424	-0.780199	-1.31285	-0.2957		2.42424	-0.143786	-1.82729	8.60825		2.42424	0.000405126	-0.0278184	0.0343249
2.12121	-84.8506	-114.594	-81.3968		2.12121	-0.753219	-1.2757	-0.269605		2.12121	-0.168183	-1.85745	8.57308		2.12121	0.000405161	-0.0267554	0.0341764
1.81818	-92.5018	-118.108	-88.7755		1.81818	-0.725213	-1.25464	-0.238196		1.81818	-0.192382	-1.89844	8.2465		1.81818	0.000405197	-0.0251932	0.0339391
1.51515	-100.539	-122.677	-96.4347		1.51515	-0.696172	-1.23556	-0.215603		1.51515	-0.216355	-1.97884	7.89072		1.51515	0.000405232	-0.0238614	0.0336942
1.21212	-108.709	-126.353	-104.108		1.21212	-0.666086	-1.20456	-0.183557		1.21212	-0.240077	-2.08943	7.51449		1.21212	0.000405267	-0.0225511	0.0335845
0.909091	-116.66	-130.8	-111.268		0.909091	-0.634946	-1.17815	-0.149853		0.909091	-0.263521	-2.19823	7.11731		0.909091	0.000405302	-0.0217097	0.0338259
0.606061	-124.041	-133.151	-117.772		0.606061	-0.602744	-1.15138	-0.112336		0.606061	-0.286661	-2.30415	6.69865		0.606061	0.000405337	-0.0209484	0.0336667
0.30303	-130.5	-136.836	-122.036		0.30303	-0.569469	-1.14612	-0.0647541		0.30303	-0.30947	-2.41015	6.32786		0.30303	0.000405371	-0.0203885	0.033844
0	-135.684	-141.275	-123.696		0	-0.535112	-1.14346	-0.00871613		0	-0.331922	-2.47343	5.99775		0	0.000405405	-0.0194313	0.0341639

## Sheet: SuppFig5
Intercept					Age					Sex					Handedness
Domain	Estimate	Lower CI	Upper CI		Domain	Estimate	Lower CI	Upper CI		Domain	Estimate	Lower CI	Upper CI		Domain	Estimate	Lower CI	Upper CI
30	32.2609	27.7884	36.2184		30	-0.323182	-0.972479	0.396786		30	0.735549	-1.87778	24.2968		30	-0.0151576	-0.0597327	0.0414641
29.697	32.0645	27.6655	35.866		29.697	-0.324835	-0.975231	0.395456		29.697	0.843433	-1.80439	24.4686		29.697	-0.0154244	-0.059209	0.040849
29.3939	31.9004	27.5788	35.5103		29.3939	-0.326546	-0.965516	0.394771		29.3939	0.954823	-1.69046	24.8891		29.3939	-0.0156999	-0.0600316	0.0402301
29.0909	31.7526	27.5368	35.2446		29.0909	-0.328315	-0.962747	0.392749		29.0909	1.06952	-1.59546	25.1825		29.0909	-0.0159838	-0.0600787	0.0395243
28.7879	31.6051	27.4987	35.0361		28.7879	-0.330139	-0.964492	0.384596		28.7879	1.18733	-1.53301	25.3698		28.7879	-0.0162759	-0.0600895	0.0390536
28.4848	31.4421	27.36	34.8562		28.4848	-0.332017	-0.967348	0.372619		28.4848	1.30804	-1.45403	25.9065		28.4848	-0.0165757	-0.0609324	0.0389433
28.1818	31.2477	27.22	34.5386		28.1818	-0.333946	-0.968733	0.375567		28.1818	1.43147	-1.38685	26.3849		28.1818	-0.016883	-0.0605946	0.0384719
27.8788	31.0126	26.9788	34.2517		27.8788	-0.335927	-0.974313	0.383548		27.8788	1.55741	-1.32698	26.727		27.8788	-0.0171974	-0.0602438	0.0378578
27.5758	30.7396	26.8873	33.7802		27.5758	-0.337956	-0.970059	0.379386		27.5758	1.68565	-1.25999	27.0465		27.5758	-0.0175186	-0.0608466	0.0373654
27.2727	30.433	26.6234	33.3917		27.2727	-0.340032	-0.970315	0.385306		27.2727	1.81601	-1.14728	27.3428		27.2727	-0.0178463	-0.0617045	0.0369948
26.9697	30.097	26.3293	32.8905		26.9697	-0.342154	-0.968969	0.387794		26.9697	1.94829	-1.10315	27.602		26.9697	-0.0181802	-0.0617104	0.0369398
26.6667	29.7359	26.0575	32.4095		26.6667	-0.344319	-0.969731	0.386653		26.6667	2.08228	-1.03341	27.8658		26.6667	-0.0185199	-0.0621499	0.0362033
26.3636	29.3541	25.6812	31.9754		26.3636	-0.346527	-0.96907	0.385707		26.3636	2.21778	-1.01026	28.0911		26.3636	-0.0188652	-0.0623719	0.035702
26.0606	28.9603	25.3601	31.4814		26.0606	-0.348776	-0.966417	0.387389		26.0606	2.3546	-0.882889	28.2972		26.0606	-0.0192157	-0.0629396	0.0350683
25.7576	28.569	25.0727	31.0035		25.7576	-0.351063	-0.96663	0.392762		25.7576	2.49253	-0.843951	28.503		25.7576	-0.0195711	-0.0635203	0.0344964
25.4545	28.1947	24.7965	30.5335		25.4545	-0.353388	-0.966197	0.395288		25.4545	2.63139	-0.787899	28.6499		25.4545	-0.019931	-0.0640602	0.0344407
25.1515	27.8521	24.5409	30.135		25.1515	-0.355749	-0.972954	0.395218		25.1515	2.77096	-0.763067	28.7972		25.1515	-0.0202952	-0.064371	0.0344442
24.8485	27.5558	24.3548	29.8142		24.8485	-0.358143	-0.977084	0.395145		24.8485	2.91105	-0.720691	28.9305		24.8485	-0.0206634	-0.0644973	0.0344448
24.5455	27.3187	24.2421	29.4072		24.5455	-0.36057	-0.984516	0.39507		24.5455	3.05146	-0.677693	29.0646		24.5455	-0.0210351	-0.0650483	0.0342359
24.2424	27.1281	24.1777	29.0983		24.2424	-0.363028	-0.987657	0.395285		24.2424	3.19199	-0.641536	29.203		24.2424	-0.0214101	-0.0651025	0.033516
23.9394	26.9515	24.1156	28.7698		23.9394	-0.365514	-0.990174	0.396305		23.9394	3.33244	-0.59004	29.2959		23.9394	-0.0217881	-0.0657624	0.0327621
23.6364	26.7556	23.9795	28.6048		23.6364	-0.368028	-0.994692	0.403269		23.6364	3.47261	-0.526636	29.3871		23.6364	-0.0221688	-0.066764	0.0322957
23.3333	26.5071	23.7705	28.3289		23.3333	-0.370569	-0.995099	0.402115		23.3333	3.61231	-0.472784	29.5831		23.3333	-0.0225518	-0.0675143	0.0318772
23.0303	26.1729	23.4917	27.8907		23.0303	-0.373133	-0.997583	0.403135		23.0303	3.75133	-0.409301	29.7783		23.0303	-0.0229367	-0.0679822	0.0311521
22.7273	25.7245	23.168	27.3943		22.7273	-0.37572	-1.00049	0.403033		22.7273	3.88947	-0.307139	29.9685		22.7273	-0.0233234	-0.0690006	0.0311572
22.4242	25.1739	22.6248	26.796		22.4242	-0.378327	-1.00608	0.403097		22.4242	4.02654	-0.274003	29.9675		22.4242	-0.0237114	-0.0697572	0.0307856
22.1212	24.5535	21.9859	26.0507		22.1212	-0.380954	-1.01385	0.401801		22.1212	4.16234	-0.216219	29.9381		22.1212	-0.0241005	-0.0704101	0.0307837
21.8182	23.8957	21.3664	25.3269		21.8182	-0.383599	-1.02035	0.395307		21.8182	4.29666	-0.157857	30.0203		21.8182	-0.0244903	-0.0715745	0.0307861
21.5152	23.2332	20.7991	24.6274		21.5152	-0.38626	-1.02204	0.399319		21.5152	4.42931	-0.118451	30.1902		21.5152	-0.0248805	-0.0717131	0.0305461
21.2121	22.5984	20.1898	24.0349		21.2121	-0.388935	-1.0262	0.396176		21.2121	4.56009	-0.0752001	30.3963		21.2121	-0.0252708	-0.0729887	0.0301731
20.9091	22.0188	19.5043	23.5189		20.9091	-0.391622	-1.02915	0.39539		20.9091	4.6888	-0.0149946	30.5932		20.9091	-0.0256608	-0.0740067	0.0297777
20.6061	21.4958	18.9204	23.0785		20.6061	-0.394321	-1.03243	0.395778		20.6061	4.81524	-0.000831066	30.6713		20.6061	-0.0260503	-0.0750584	0.0299554
20.303	21.023	18.4047	22.7482		20.303	-0.397029	-1.04436	0.397868		20.303	4.93921	-0.000569341	30.6896		20.303	-0.0264389	-0.0763191	0.0301749
20	20.5938	17.9884	22.4468		20	-0.399745	-1.05335	0.399811		20	5.06051	-0.000102964	30.711		20	-0.0268263	-0.0788064	0.0303097
19.697	20.2016	17.5628	22.2102		19.697	-0.402468	-1.05105	0.401341		19.697	5.17894	6.59755e-06	30.7406		19.697	-0.0272122	-0.0801328	0.0304837
19.3939	19.8398	17.1417	21.9052		19.3939	-0.405194	-1.06062	0.39847		19.3939	5.29431	0.000262335	30.7734		19.3939	-0.0275962	-0.0809362	0.0305336
19.0909	19.5018	16.8053	21.5224		19.0909	-0.407924	-1.06946	0.401161		19.0909	5.40641	0.000501874	30.8877		19.0909	-0.0279781	-0.0820967	0.0302002
18.7879	19.1803	16.6386	21.2661		18.7879	-0.410655	-1.07317	0.403397		18.7879	5.51505	0.000689196	31.071		18.7879	-0.0283575	-0.0841564	0.0305343
18.4848	18.8681	16.427	21.0331		18.4848	-0.413385	-1.08286	0.403265		18.4848	5.62002	0.000836588	31.0723		18.4848	-0.0287341	-0.0862003	0.0305518
18.1818	18.5578	16.2077	20.7983		18.1818	-0.416113	-1.0915	0.400753		18.1818	5.72113	0.0015154	31.0774		18.1818	-0.0291076	-0.088218	0.0307074
17.8788	18.2422	15.9801	20.5984		17.8788	-0.418838	-1.10304	0.401135		17.8788	5.81818	0.00178372	31.0913		17.8788	-0.0294776	-0.0904133	0.0305344
17.5758	17.914	15.6497	20.2929		17.5758	-0.421557	-1.10518	0.401237		17.5758	5.91096	0.00197195	31.1035		17.5758	-0.0298438	-0.0921705	0.0305346
17.2727	17.5684	15.2422	20.037		17.2727	-0.424269	-1.11212	0.401002		17.2727	5.99928	0.00248785	31.1476		17.2727	-0.030206	-0.0940876	0.0303016
16.9697	17.2052	14.8837	19.775		16.9697	-0.426973	-1.11758	0.400609		16.9697	6.08295	0.00214454	31.1945		16.9697	-0.0305638	-0.0959839	0.0301636
16.6667	16.8247	14.4329	19.4341		16.6667	-0.429666	-1.126	0.403236		16.6667	6.16175	0.0029701	31.2856		16.6667	-0.0309168	-0.0973934	0.0301988
16.3636	16.4273	14.0207	19.115		16.3636	-0.432348	-1.12989	0.403166		16.3636	6.2355	0.00301555	31.3887		16.3636	-0.0312648	-0.0990622	0.0305052
16.0606	16.0133	13.5567	18.8576		16.0606	-0.435016	-1.13815	0.403075		16.0606	6.30399	0.00786661	31.5047		16.0606	-0.0316074	-0.100917	0.0305353
15.7576	15.5829	13.211	18.4943		15.7576	-0.437669	-1.15197	0.398572		15.7576	6.36702	0.0332236	31.6345		15.7576	-0.0319444	-0.103053	0.0306823
15.4545	15.1328	12.7323	18.144		15.4545	-0.440304	-1.15782	0.395412		15.4545	6.42439	0.0447064	31.7802		15.4545	-0.0322753	-0.104693	0.0307036
15.1515	14.6551	12.3144	17.6855		15.1515	-0.442922	-1.16717	0.392329		15.1515	6.47591	0.0689743	31.9428		15.1515	-0.0325999	-0.106272	0.03055
14.8485	14.1414	11.7337	17.2033		14.8485	-0.445519	-1.17766	0.389614		14.8485	6.52138	0.0664572	32.1137		14.8485	-0.0329178	-0.107829	0.0302688
14.5455	13.5837	11.1744	16.7852		14.5455	-0.448095	-1.19339	0.385463		14.5455	6.56073	0.0720632	32.2662		14.5455	-0.033229	-0.109554	0.0301654
14.2424	12.9736	10.4954	16.2881		14.2424	-0.45065	-1.20824	0.3827		14.2424	6.594	0.0688744	32.491		14.2424	-0.0335334	-0.111319	0.0298733
13.9394	12.3039	9.82711	15.6517		13.9394	-0.453181	-1.21965	0.38034		13.9394	6.62125	0.0748047	32.7332		13.9394	-0.033831	-0.112981	0.0294299
13.6364	11.5837	9.16921	14.9952		13.6364	-0.45569	-1.22912	0.376854		13.6364	6.64252	0.0815809	32.9707		13.6364	-0.034122	-0.114092	0.0290676
13.3333	10.8351	8.59577	14.2322		13.3333	-0.458174	-1.23509	0.37238		13.3333	6.65786	0.0852142	33.209		13.3333	-0.0344063	-0.114719	0.0287891
13.0303	10.0804	7.92818	13.4844		13.0303	-0.460635	-1.24605	0.36773		13.0303	6.66734	0.0911137	33.4535		13.0303	-0.0346839	-0.115471	0.0285351
12.7273	9.34223	7.23077	12.6749		12.7273	-0.46307	-1.26266	0.362679		12.7273	6.671	0.108782	33.6963		12.7273	-0.0349549	-0.11748	0.0284482
12.4242	8.64291	6.50294	12.0357		12.4242	-0.465479	-1.27036	0.357502		12.4242	6.66889	0.121655	33.9498		12.4242	-0.0352194	-0.118526	0.028435
12.1212	8.00109	5.91609	11.3357		12.1212	-0.467862	-1.28036	0.352206		12.1212	6.66106	0.129109	34.1982		12.1212	-0.0354772	-0.118976	0.0279749
11.8182	7.40179	5.3597	10.7259		11.8182	-0.470217	-1.29289	0.3468		11.8182	6.64757	0.114563	34.4455		11.8182	-0.0357286	-0.11922	0.02763
11.5152	6.81258	4.76371	10.1808		11.5152	-0.472545	-1.30497	0.33555		11.5152	6.62846	0.118527	34.6943		11.5152	-0.0359734	-0.119458	0.0272599
11.2121	6.20087	4.08902	9.65527		11.2121	-0.474845	-1.31278	0.329709		11.2121	6.60379	0.125842	34.8146		11.2121	-0.0362118	-0.119692	0.0270045
10.9091	5.53409	3.46156	9.04671		10.9091	-0.477115	-1.31934	0.32521		10.9091	6.57361	0.13237	34.9898		10.9091	-0.0364438	-0.119843	0.0267851
10.6061	4.77964	2.68257	8.31084		10.6061	-0.479356	-1.32562	0.322409		10.6061	6.53797	0.141596	35.2362		10.6061	-0.0366694	-0.120023	0.0261842
10.303	3.91133	1.80482	7.42908		10.303	-0.481567	-1.34608	0.318376		10.303	6.49693	0.150781	35.469		10.303	-0.0368885	-0.119901	0.0255654
10	2.93624	0.838154	6.63903		10	-0.483746	-1.35248	0.312544		10	6.45052	0.15992	35.5626		10	-0.0371014	-0.120699	0.0249594
9.69697	1.87226	-0.310808	5.55892		9.69697	-0.485894	-1.36006	0.302431		9.69697	6.39882	0.169009	35.5826		9.69697	-0.0373079	-0.121031	0.024782
9.39394	0.737274	-1.47057	4.58265		9.39394	-0.488009	-1.37817	0.296104		9.39394	6.34185	0.209361	35.7426		9.39394	-0.0375081	-0.121204	0.0248138
9.09091	-0.45082	-2.63483	3.49395		9.09091	-0.490092	-1.38495	0.293536		9.09091	6.27969	0.243758	35.7944		9.09091	-0.0377021	-0.121821	0.0243689
8.78788	-1.67413	-3.85057	2.32234		8.78788	-0.492141	-1.39054	0.286349		8.78788	6.21238	0.267717	35.8188		8.78788	-0.0378899	-0.121042	0.0237804
8.48485	-2.92473	-5.12318	1.1265		8.48485	-0.494156	-1.39497	0.28194		8.48485	6.13996	0.273154	35.8305		8.48485	-0.0380715	-0.12007	0.0239368
8.18182	-4.22631	-6.39699	-0.268301		8.18182	-0.496135	-1.39732	0.2769		8.18182	6.0625	0.284131	35.751		8.18182	-0.0382469	-0.119675	0.0237773
7.87879	-5.60886	-7.83229	-1.6606		7.87879	-0.49808	-1.39741	0.271078		7.87879	5.98004	0.222258	35.6531		7.87879	-0.0384162	-0.12023	0.0225572
7.57576	-7.10236	-9.38276	-3.07522		7.57576	-0.499988	-1.39676	0.269583		7.57576	5.89264	0.230878	35.6841		7.57576	-0.0385794	-0.119692	0.0223598
7.27273	-8.7368	-11.1065	-4.69084		7.27273	-0.501859	-1.39709	0.267792		7.27273	5.80034	0.239404	35.5754		7.27273	-0.0387365	-0.119194	0.0220065
6.9697	-10.542	-12.945	-6.4257		6.9697	-0.503693	-1.39586	0.265848		6.9697	5.70321	0.247654	35.4401		6.9697	-0.0388875	-0.119427	0.0222435
6.66667	-12.5342	-14.8145	-8.4222		6.66667	-0.505488	-1.38861	0.257935		6.66667	5.60128	0.253495	35.2767		6.66667	-0.0390326	-0.119412	0.0223215
6.36364	-14.702	-16.9381	-10.6957		6.36364	-0.507245	-1.37194	0.250401		6.36364	5.49461	0.273179	35.29		6.36364	-0.0391717	-0.118171	0.0223151
6.06061	-17.0308	-19.3565	-13.068		6.06061	-0.508962	-1.36643	0.242743		6.06061	5.38326	0.271333	35.3114		6.06061	-0.0393048	-0.117552	0.0223088
5.75758	-19.5061	-21.9365	-15.5845		5.75758	-0.51064	-1.36674	0.228656		5.75758	5.26727	0.279678	35.1727		5.75758	-0.039432	-0.115627	0.0219243
5.45455	-22.1134	-24.667	-18.2155		5.45455	-0.512276	-1.35456	0.22133		5.45455	5.14669	0.28742	35.0164		5.45455	-0.0395533	-0.1136	0.0220247
5.15152	-24.8387	-27.4829	-21.0118		5.15152	-0.513872	-1.35257	0.21607		5.15152	5.02158	0.291799	34.856		5.15152	-0.0396687	-0.111492	0.021285
4.84848	-27.689	-30.4071	-24.0662		4.84848	-0.515425	-1.33368	0.204169		4.84848	4.89199	0.220005	34.5704		4.84848	-0.0397783	-0.108854	0.0207123
4.54545	-30.6981	-33.4924	-27.1712		4.54545	-0.516935	-1.30781	0.197021		4.54545	4.75797	0.175915	34.2461		4.54545	-0.0398822	-0.107195	0.0207422
4.24242	-33.9015	-36.7895	-30.4935		4.24242	-0.518402	-1.293	0.19414		4.24242	4.61958	0.0121935	33.8211		4.24242	-0.0399802	-0.104046	0.0208842
3.93939	-37.3348	-40.4647	-33.8905		3.93939	-0.519825	-1.26802	0.190393		3.93939	4.47685	0.00624765	33.2135		3.93939	-0.0400725	-0.102352	0.0204826
3.63636	-41.0335	-44.4017	-37.2882		3.63636	-0.521204	-1.25625	0.18511		3.63636	4.32985	0.00442904	32.5829		3.63636	-0.0401591	-0.0996659	0.0205197
3.33333	-45.0399	-48.6349	-41.296		3.33333	-0.522537	-1.24905	0.180677		3.33333	4.17862	0.00451442	31.902		3.33333	-0.04024	-0.0966468	0.0209867
3.0303	-49.5111	-53.3504	-45.7714		3.0303	-0.523824	-1.22439	0.181259		3.0303	4.02322	0.00360645	31.1844		3.0303	-0.0403153	-0.094196	0.0207122
2.72727	-54.6992	-58.9812	-50.9124		2.72727	-0.525065	-1.20382	0.185795		2.72727	3.8637	0.00325557	30.4478		2.72727	-0.040385	-0.0921264	0.0207125
2.42424	-60.8592	-65.5331	-56.7467		2.42424	-0.526258	-1.1786	0.189578		2.42424	3.70011	0.00311226	29.8903		2.42424	-0.040449	-0.0868257	0.0206301
2.12121	-68.2462	-73.2624	-64.0003		2.12121	-0.527404	-1.15838	0.194195		2.12121	3.5325	0.00113511	29.1527		2.12121	-0.0405075	-0.0849865	0.0207152
1.81818	-77.1152	-82.5655	-72.7361		1.81818	-0.528501	-1.14404	0.221103		1.81818	3.36093	9.23795e-05	28.4189		1.81818	-0.0405605	-0.0836928	0.020983
1.51515	-87.654	-93.4825	-83.2625		1.51515	-0.529548	-1.13128	0.222347		1.51515	3.18544	-0.000446763	27.5657		1.51515	-0.040608	-0.081688	0.0207255
1.21212	-99.4375	-105.67	-95.3243		1.21212	-0.530546	-1.11276	0.262571		1.21212	3.00608	-0.0727479	26.6088		1.21212	-0.04065	-0.0805125	0.0207186
0.909091	-111.713	-118.317	-107.668		0.909091	-0.531494	-1.09072	0.263328		0.909091	2.82292	-0.192458	25.7086		0.909091	-0.0406865	-0.0789779	0.0207104
0.606061	-123.724	-131.06	-119.624		0.606061	-0.53239	-1.09019	0.270546		0.606061	2.63599	-0.26661	24.6815		0.606061	-0.0407177	-0.0782647	0.0207742
0.30303	-134.715	-142.506	-130.446		0.30303	-0.533235	-1.08286	0.289828		0.30303	2.44535	-0.419	23.579		0.30303	-0.0407435	-0.07612	0.0208021
0	-143.93	-152.311	-139.637		0	-0.534027	-1.08944	0.308452		0	2.25105	-0.5977	22.4349		0	-0.0407639	-0.0759439	0.0224164

## Sheet: SuppFig6
Intercept					Age					Sex					Handedness
Domain	Estimate	Lower CI	Upper CI		Domain	Estimate	Lower CI	Upper CI		Domain	Estimate	Lower CI	Upper CI		Domain	Estimate	Lower CI	Upper CI
30	16.771	15.6357	46.3044		30	-0.099281	-0.12948	0.0683979		30	-0.000371781	-5.24528	3.84446		30	0.000873501	-0.00157393	0.00462386
29.697	16.7476	15.7276	45.8318		29.697	-0.0992969	-0.130671	0.0526016		29.697	-0.000362664	-5.26967	3.81744		29.697	0.000873471	-0.00157526	0.00445512
29.3939	16.7126	15.7852	45.2656		29.3939	-0.0993067	-0.131023	0.0377334		29.3939	-0.000353268	-5.29178	3.80593		29.3939	0.00087344	-0.00153242	0.00437259
29.0909	16.6657	15.8184	44.7683		29.0909	-0.0993126	-0.132638	0.0256932		29.0909	-0.000343603	-5.36557	3.77949		29.0909	0.000873407	-0.00150795	0.00428051
28.7879	16.6068	15.8457	44.5448		28.7879	-0.0993164	-0.132953	0.014865		28.7879	-0.000333682	-5.43408	3.75461		28.7879	0.000873374	-0.00152485	0.00416362
28.4848	16.536	15.8335	44.4859		28.4848	-0.0993201	-0.132706	0.00785311		28.4848	-0.000323515	-5.49508	3.72435		28.4848	0.000873341	-0.00148052	0.00407779
28.1818	16.453	15.8067	44.2325		28.1818	-0.0993258	-0.133773	0.00604359		28.1818	-0.000313115	-5.5489	3.69961		28.1818	0.000873306	-0.00150565	0.00402507
27.8788	16.3589	15.7659	43.9945		27.8788	-0.0993354	-0.134201	0.00401632		27.8788	-0.000302492	-5.59584	3.68089		27.8788	0.000873271	-0.00148121	0.0039692
27.5758	16.2567	15.6988	44.0173		27.5758	-0.0993509	-0.134935	0.00265222		27.5758	-0.000291658	-5.63622	3.66412		27.5758	0.000873235	-0.00153732	0.00391618
27.2727	16.1494	15.6143	43.8528		27.2727	-0.0993742	-0.13466	0.00130894		27.2727	-0.000280625	-5.67036	3.64928		27.2727	0.000873197	-0.00156008	0.00390047
26.9697	16.0403	15.5214	43.6276		26.9697	-0.0994075	-0.135482	0.000129597		26.9697	-0.000269404	-5.69885	3.63452		26.9697	0.00087316	-0.00157122	0.00390045
26.6667	15.9326	15.4269	43.6175		26.6667	-0.0994526	-0.136454	-0.00136211		26.6667	-0.000258006	-5.72187	3.62099		26.6667	0.000873121	-0.00152274	0.00390043
26.3636	15.8293	15.3387	43.5715		26.3636	-0.0995116	-0.138008	-0.00272894		26.3636	-0.000246442	-5.73956	3.60885		26.3636	0.000873082	-0.0015301	0.00389033
26.0606	15.7311	15.2441	43.5768		26.0606	-0.0995865	-0.138524	-0.00408262		26.0606	-0.000234725	-5.75222	3.5981		26.0606	0.000873042	-0.00152134	0.00384014
25.7576	15.6354	15.1762	43.6611		25.7576	-0.0996791	-0.138593	-0.00528975		25.7576	-0.000222866	-5.76017	3.58875		25.7576	0.000873001	-0.00153667	0.00385279
25.4545	15.5395	15.0797	43.8316		25.4545	-0.0997916	-0.138715	-0.00663119		25.4545	-0.000210876	-5.76372	3.58079		25.4545	0.000872959	-0.00153898	0.00388832
25.1515	15.4407	14.9962	43.9039		25.1515	-0.0999259	-0.139121	-0.00725102		25.1515	-0.000198766	-5.7632	3.57423		25.1515	0.000872917	-0.00153979	0.00390032
24.8485	15.3364	14.8886	43.9512		24.8485	-0.100084	-0.139134	-0.00772491		24.8485	-0.000186549	-5.75892	3.56908		24.8485	0.000872874	-0.00154413	0.00389325
24.5455	15.224	14.7804	44.0178		24.5455	-0.100268	-0.138788	-0.00887593		24.5455	-0.000174235	-5.7512	3.56534		24.5455	0.000872831	-0.00159996	0.00389025
24.2424	15.1038	14.6554	44.0039		24.2424	-0.100479	-0.13807	-0.00976034		24.2424	-0.000161836	-5.74035	3.56301		24.2424	0.000872787	-0.00165012	0.00388783
23.9394	14.9778	14.5053	43.9327		23.9394	-0.100721	-0.13707	-0.0104712		23.9394	-0.000149363	-5.72669	3.56213		23.9394	0.000872742	-0.00168276	0.00385858
23.6364	14.8486	14.3711	43.982		23.6364	-0.100994	-0.137766	-0.0108807		23.6364	-0.000136828	-5.71054	3.56312		23.6364	0.000872696	-0.00170073	0.0038094
23.3333	14.7184	14.2401	43.8559		23.3333	-0.101301	-0.136818	-0.0110221		23.3333	-0.000124242	-5.69221	3.56558		23.3333	0.00087265	-0.00172785	0.00384032
23.0303	14.5896	14.0945	43.6922		23.0303	-0.101643	-0.136451	-0.0109474		23.0303	-0.000111617	-5.67202	3.56951		23.0303	0.000872604	-0.00175129	0.00389152
22.7273	14.464	13.9431	43.6352		22.7273	-0.102024	-0.136576	-0.0107744		22.7273	-9.89639e-05	-5.65028	3.57491		22.7273	0.000872557	-0.00179645	0.0039379
22.4242	14.3405	13.7782	43.5869		22.4242	-0.102444	-0.136418	-0.00994772		22.4242	-8.62945e-05	-5.62732	3.58177		22.4242	0.000872509	-0.0018254	0.0039852
22.1212	14.2162	13.6283	43.3426		22.1212	-0.102906	-0.136176	-0.00867216		22.1212	-7.362e-05	-5.60344	3.5901		22.1212	0.000872461	-0.00184818	0.00398944
21.8182	14.0882	13.4798	43.341		21.8182	-0.103411	-0.136457	-0.00784867		21.8182	-6.0952e-05	-5.57897	3.59989		21.8182	0.000872412	-0.001892	0.00397265
21.5152	13.9536	13.3208	43.1082		21.5152	-0.103962	-0.137302	-0.00600887		21.5152	-4.83019e-05	-5.55423	3.61114		21.5152	0.000872362	-0.00188941	0.00390771
21.2121	13.8094	13.1536	42.6396		21.2121	-0.104561	-0.137092	-0.00352842		21.2121	-3.5681e-05	-5.52952	3.62386		21.2121	0.000872313	-0.00187459	0.00391872
20.9091	13.6534	12.9598	42.1098		20.9091	-0.105209	-0.136763	-0.00099143		20.9091	-2.3101e-05	-5.50516	3.63803		20.9091	0.000872263	-0.00191458	0.0040004
20.6061	13.4859	12.7691	41.6215		20.6061	-0.105909	-0.13672	0.000867113		20.6061	-1.05731e-05	-5.48334	3.65366		20.6061	0.000872212	-0.00195339	0.00418165
20.303	13.308	12.5519	41.0499		20.303	-0.106662	-0.136445	0.00277406		20.303	1.89107e-06	-5.46595	3.67075		20.303	0.000872161	-0.00199456	0.0043117
20	13.1209	12.3467	40.7099		20	-0.107472	-0.136618	0.00451028		20	1.42802e-05	-5.44988	3.68929		20	0.000872109	-0.0020324	0.00441898
19.697	12.9257	12.1223	40.0967		19.697	-0.108338	-0.136444	0.00637718		19.697	2.65828e-05	-5.43615	3.70957		19.697	0.000872057	-0.00206368	0.00453999
19.3939	12.7235	11.9123	39.5254		19.3939	-0.109265	-0.137004	0.00777344		19.3939	3.87874e-05	-5.44574	3.73151		19.3939	0.000872004	-0.00210701	0.00462432
19.0909	12.5154	11.6795	39.0657		19.0909	-0.110252	-0.137688	0.00947451		19.0909	5.08826e-05	-5.46255	3.75504		19.0909	0.000871952	-0.00217936	0.00475677
18.7879	12.3017	11.458	38.2021		18.7879	-0.111304	-0.137878	0.010366		18.7879	6.28569e-05	-5.48192	3.78025		18.7879	0.000871898	-0.00223485	0.00493258
18.4848	12.0823	11.2231	37.2888		18.4848	-0.112421	-0.138616	0.0119089		18.4848	7.46989e-05	-5.50402	3.8069		18.4848	0.000871845	-0.00227154	0.00493656
18.1818	11.8576	10.987	36.3029		18.1818	-0.113605	-0.139277	0.0118141		18.1818	8.63972e-05	-5.50527	3.83577		18.1818	0.000871791	-0.00231292	0.00494015
17.8788	11.6276	10.7413	35.5097		17.8788	-0.114859	-0.140395	0.011804		17.8788	9.79403e-05	-5.50116	3.87344		17.8788	0.000871737	-0.00237689	0.00509293
17.5758	11.3925	10.4824	34.4648		17.5758	-0.116185	-0.142153	0.00953313		17.5758	0.000109317	-5.4943	3.91167		17.5758	0.000871682	-0.00241744	0.00536148
17.2727	11.1518	10.2312	33.3116		17.2727	-0.117584	-0.143432	0.00804353		17.2727	0.000120515	-5.48972	3.95038		17.2727	0.000871627	-0.00247147	0.00553752
16.9697	10.9039	9.962	32.0191		16.9697	-0.119058	-0.144927	0.00668205		16.9697	0.000131524	-5.49008	3.98948		16.9697	0.000871572	-0.0025272	0.00564731
16.6667	10.647	9.69187	30.4027		16.6667	-0.12061	-0.147791	0.00403821		16.6667	0.000142332	-5.52145	4.00124		16.6667	0.000871517	-0.00256729	0.00585183
16.3636	10.3793	9.39863	29.0205		16.3636	-0.122242	-0.151032	0.000494969		16.3636	0.000152928	-5.54085	4.03005		16.3636	0.000871461	-0.00269453	0.00609168
16.0606	10.099	9.12034	27.2821		16.0606	-0.123955	-0.155558	-0.00395766		16.0606	0.000163299	-5.56243	4.06271		16.0606	0.000871405	-0.00276688	0.00626158
15.7576	9.80441	8.80194	25.3495		15.7576	-0.125751	-0.161243	-0.00921502		15.7576	0.000173436	-5.58961	4.09159		15.7576	0.000871349	-0.00286543	0.00651533
15.4545	9.49506	8.47508	23.3834		15.4545	-0.127632	-0.167153	-0.0127073		15.4545	0.000183326	-5.62829	4.12268		15.4545	0.000871293	-0.00299974	0.00664054
15.1515	9.17216	8.13937	21.6787		15.1515	-0.129602	-0.171873	-0.0183752		15.1515	0.000192957	-5.67962	4.15606		15.1515	0.000871236	-0.00310162	0.00685615
14.8485	8.83703	7.47811	19.7792		14.8485	-0.13166	-0.17812	-0.0250668		14.8485	0.00020232	-5.72605	4.19181		14.8485	0.00087118	-0.00321843	0.0071708
14.5455	8.49097	6.00989	17.5335		14.5455	-0.133807	-0.186866	-0.0317928		14.5455	0.000211409	-5.77169	4.22982		14.5455	0.000871123	-0.00329018	0.00740566
14.2424	8.1353	4.66624	15.6049		14.2424	-0.136039	-0.196423	-0.0395644		14.2424	0.000220228	-5.82265	4.26979		14.2424	0.000871066	-0.0033672	0.007686
13.9394	7.77105	2.99081	13.7825		13.9394	-0.138352	-0.205685	-0.0447354		13.9394	0.000228781	-5.87863	4.31142		13.9394	0.000871009	-0.00344609	0.00788979
13.6364	7.39494	1.38612	11.9692		13.6364	-0.140742	-0.221198	-0.0484713		13.6364	0.000237071	-5.94727	4.35443		13.6364	0.000870952	-0.00361105	0.00806872
13.3333	7.00017	-0.417444	10.2913		13.3333	-0.143207	-0.230229	-0.0516534		13.3333	0.000245102	-6.02639	4.39851		13.3333	0.000870895	-0.00383997	0.00824171
13.0303	6.57988	-2.62758	8.67607		13.0303	-0.145742	-0.244494	-0.0554663		13.0303	0.000252877	-6.1097	4.43434		13.0303	0.000870837	-0.00404722	0.00860065
12.7273	6.12719	-5.31769	7.25317		12.7273	-0.148345	-0.260661	-0.0584931		12.7273	0.0002604	-6.19646	4.4668		12.7273	0.00087078	-0.00419673	0.00881587
12.4242	5.63521	-8.34783	6.02376		12.4242	-0.15101	-0.277639	-0.0602673		12.4242	0.000267675	-6.28396	4.49975		12.4242	0.000870723	-0.00436847	0.00899086
12.1212	5.09801	-11.1478	5.41776		12.1212	-0.153735	-0.290218	-0.0610962		12.1212	0.000274705	-6.35934	4.53291		12.1212	0.000870666	-0.0045917	0.00929316
11.8182	4.51792	-14.0946	4.93769		11.8182	-0.156515	-0.307495	-0.0631328		11.8182	0.000281494	-6.43512	4.567		11.8182	0.000870609	-0.00472627	0.00955983
11.5152	3.90157	-17.6512	4.42251		11.5152	-0.159348	-0.32777	-0.0640662		11.5152	0.000288045	-6.51049	4.60169		11.5152	0.000870552	-0.00494705	0.00986531
11.2121	3.25562	-20.5097	3.9426		11.2121	-0.16223	-0.346833	-0.0651667		11.2121	0.000294362	-6.60813	4.63265		11.2121	0.000870495	-0.00508204	0.0101395
10.9091	2.58673	-23.8665	3.40198		10.9091	-0.165157	-0.368205	-0.0662612		10.9091	0.000300448	-6.70794	4.64671		10.9091	0.000870439	-0.00529804	0.0104227
10.6061	1.90156	-27.1597	2.85483		10.6061	-0.168125	-0.389496	-0.067988		10.6061	0.000306308	-6.80898	4.65728		10.6061	0.000870382	-0.00548537	0.0108067
10.303	1.20622	-30.5321	2.25207		10.303	-0.171131	-0.413301	-0.0686272		10.303	0.000311944	-6.91127	4.66534		10.303	0.000870326	-0.00557659	0.0112017
10	0.503911	-33.7607	1.66012		10	-0.174171	-0.43384	-0.0689621		10	0.000317361	-7.01349	4.69808		10	0.00087027	-0.0056762	0.0115627
9.69697	-0.203095	-36.4473	0.991401		9.69697	-0.177241	-0.455796	-0.0698348		9.69697	0.000322561	-7.11507	4.75358		9.69697	0.000870215	-0.00583606	0.0119534
9.39394	-0.912538	-39.4544	0.338672		9.39394	-0.180339	-0.477092	-0.0704973		9.39394	0.000327549	-7.21553	4.80459		9.39394	0.000870159	-0.00597829	0.0123416
9.09091	-1.62215	-41.8879	-0.336873		9.09091	-0.183459	-0.498209	-0.0724375		9.09091	0.000332328	-7.31512	4.82716		9.09091	0.000870104	-0.00615551	0.0127373
8.78788	-2.32967	-44.9805	-0.993584		8.78788	-0.1866	-0.520298	-0.0735216		8.78788	0.000336902	-7.41351	4.84514		8.78788	0.00087005	-0.0063335	0.0132558
8.48485	-3.03767	-47.5991	-1.68022		8.48485	-0.189756	-0.540669	-0.0743523		8.48485	0.000341274	-7.50929	4.85755		8.48485	0.000869996	-0.00666673	0.0137587
8.18182	-3.76408	-49.7291	-2.35258		8.18182	-0.192925	-0.558372	-0.0744131		8.18182	0.000345447	-7.59474	4.86964		8.18182	0.000869942	-0.00683778	0.0142294
7.87879	-4.52987	-51.8956	-3.07282		7.87879	-0.196102	-0.575728	-0.0755036		7.87879	0.000349426	-7.67211	4.87848		7.87879	0.000869888	-0.00704594	0.0147755
7.57576	-5.35601	-53.8967	-3.85206		7.57576	-0.199285	-0.590665	-0.075826		7.57576	0.000353214	-7.74409	4.88337		7.57576	0.000869835	-0.00715512	0.0153233
7.27273	-6.2635	-55.7212	-4.72119		7.27273	-0.202469	-0.60536	-0.0746378		7.27273	0.000356815	-7.81082	4.87006		7.27273	0.000869783	-0.00729893	0.0158793
6.9697	-7.27321	-57.147	-5.72558		6.9697	-0.205651	-0.617131	-0.0754031		6.9697	0.000360231	-7.87181	4.83071		6.9697	0.000869731	-0.00757123	0.0163564
6.66667	-8.39493	-58.8131	-6.92291		6.66667	-0.208827	-0.630723	-0.0745524		6.66667	0.000363467	-7.92723	4.85499		6.66667	0.00086968	-0.00781504	0.0167603
6.36364	-9.61638	-60.0605	-8.08465		6.36364	-0.211994	-0.636767	-0.0745299		6.36364	0.000366527	-7.97417	4.85625		6.36364	0.000869629	-0.0080517	0.0172428
6.06061	-10.9226	-61.606	-9.3615		6.06061	-0.215148	-0.642903	-0.0752362		6.06061	0.000369414	-7.99756	4.83276		6.06061	0.000869579	-0.00819712	0.0176395
5.75758	-12.2988	-62.881	-10.6759		5.75758	-0.218285	-0.648184	-0.0760201		5.75758	0.000372131	-8.02881	4.77929		5.75758	0.00086953	-0.00831097	0.0182137
5.45455	-13.73	-63.8584	-12.0474		5.45455	-0.221402	-0.653031	-0.0744589		5.45455	0.000374682	-8.06658	4.73857		5.45455	0.000869481	-0.00846549	0.0186723
5.15152	-15.2022	-64.2917	-13.4781		5.15152	-0.224495	-0.658158	-0.0759297		5.15152	0.000377071	-8.09027	4.69168		5.15152	0.000869433	-0.00862126	0.0191543
4.84848	-16.7331	-64.6217	-14.9797		4.84848	-0.22756	-0.656963	-0.0779159		4.84848	0.000379301	-8.09756	4.62333		4.84848	0.000869385	-0.00877931	0.0195165
4.54545	-18.3811	-65.2247	-16.582		4.54545	-0.230594	-0.654838	-0.0789159		4.54545	0.000381376	-8.09524	4.54418		4.54545	0.000869338	-0.00892778	0.019842
4.24242	-20.2071	-65.6359	-18.384		4.24242	-0.233594	-0.650539	-0.0796499		4.24242	0.000383299	-8.08283	4.45979		4.24242	0.000869292	-0.00915845	0.0201959
3.93939	-22.2721	-65.6088	-20.4769		3.93939	-0.236555	-0.64914	-0.0803314		3.93939	0.000385075	-8.05984	4.36277		3.93939	0.000869247	-0.00943139	0.0205789
3.63636	-24.6371	-66.0505	-22.9032		3.63636	-0.239474	-0.640568	-0.080019		3.63636	0.000386706	-8.00033	4.2551		3.63636	0.000869203	-0.00951875	0.0207594
3.33333	-27.3611	-66.5467	-25.6948		3.33333	-0.242347	-0.631875	-0.0744699		3.33333	0.000388196	-7.94466	4.15873		3.33333	0.00086916	-0.00956874	0.0211028
3.0303	-30.4685	-67.8721	-28.8779		3.0303	-0.245171	-0.618229	-0.0720688		3.0303	0.000389549	-7.88701	4.10966		3.0303	0.000869117	-0.00968883	0.0218074
2.72727	-33.9553	-69.2525	-32.4687		2.72727	-0.247943	-0.606606	-0.069909		2.72727	0.000390768	-7.82109	4.05319		2.72727	0.000869075	-0.00987664	0.0225253
2.42424	-37.8166	-70.6323	-36.275		2.42424	-0.250657	-0.589488	-0.0686314		2.42424	0.000391857	-7.72987	3.97232		2.42424	0.000869035	-0.00984471	0.0231193
2.12121	-42.0473	-71.8531	-40.3917		2.12121	-0.253312	-0.583619	-0.0616014		2.12121	0.00039282	-7.63205	3.85133		2.12121	0.000868995	-0.00997729	0.0228726
1.81818	-46.6427	-74.8694	-44.7872		1.81818	-0.255902	-0.573384	-0.058418		1.81818	0.00039366	-7.52028	3.76552		1.81818	0.000868956	-0.010068	0.0234194
1.51515	-51.5644	-77.6939	-45.8495		1.51515	-0.258425	-0.563657	-0.0499138		1.51515	0.00039438	-7.37785	3.60273		1.51515	0.000868918	-0.0102124	0.0239609
1.21212	-56.4699	-82.2823	-45.9366		1.21212	-0.260877	-0.544276	-0.0407135		1.21212	0.000394985	-7.24259	3.42843		1.21212	0.000868882	-0.0103813	0.0244965
0.909091	-60.8541	-85.4632	-44.0724		0.909091	-0.263255	-0.534447	-0.0210785		0.909091	0.000395478	-7.09156	3.31237		0.909091	0.000868846	-0.0104814	0.0249716
0.606061	-64.2103	-89.1715	-40.8377		0.606061	-0.265554	-0.520563	-0.00400324		0.606061	0.000395862	-6.92131	3.22587		0.606061	0.000868811	-0.0105372	0.0255057
0.30303	-66.032	-90.1504	-34.8122		0.30303	-0.267771	-0.511497	0.0302603		0.30303	0.000396141	-6.72954	3.04256		0.30303	0.000868778	-0.0108209	0.0260747
0	-65.8124	-89.8492	-27.1869		0	-0.269902	-0.492822	0.0619855		0	0.00039632	-6.52075	2.83503		0	0.000868746	-0.0109622	0.0262403

[truncated: 2 more sheets: SuppFig7, SuppFig8]
